# Supplementary material for: Aberrant expression of lncRNAs and mRNAs in patients with intracranial aneurysm
Source: Oncotarget. 2016 Dec 11;8(2):2477–84. doi: 10.18632/oncotarget.13908 (PMC5356817; doi:10.18632/oncotarget.13908)
Supplement: Supplementary file 2 [file oncotarget-08-2477-s002.xls]

## Sheet: LncRNAs
Probes up-regulated	Symbol		Probes down-regulated	Symbol
p10088			p10033
p10098			p10040	ZEB2-AS1
p10226			p10041	ZEB2-AS1
p10247			p10060
p10282			p1007	ZRANB2-AS1
p10284			p10093
p10377	LINC00237		p10115
p10440	SNORA71B		p10119
p10728	AP000302.58		p10121
p10747	AF064858.11		p10127	TTN-AS1
p10772	AP001053.11		p10128	TTN-AS1
p10775	AP001055.6		p10129	TTN-AS1
p10794	AF127936.5		p10130	TTN-AS1
p10851	BACH1-IT3		p10131	TTN-AS1
p10893	AF064860.7		p10132	TTN-AS1
p10914	ITGB2-AS1		p10133	TTN-AS1
p10918	BX322557.10		p10134	TTN-AS1
p10956	KB-1592A4.15		p10135	TTN-AS1
p10994	RFPL1-AS1		p10136	TTN-AS1
p11033			p10139	TTN-AS1
p11045			p10140	TTN-AS1
p11073	TPTEP1		p10141	TTN-AS1
p11074	TPTEP1		p10142	TTN-AS1
p1111	LAMTOR5-AS1		p10143	TTN-AS1
p11122	MIAT		p10144	TTN-AS1
p11335			p10145	TTN-AS1
p11350	VIPR1-AS1		p10146	TTN-AS1
p11405			p10147	TTN-AS1
p11509			p10151	TTN-AS1
p11597	TERC		p10152	TTN-AS1
p11624			p10153	TTN-AS1
p11656			p10154	TTN-AS1
p11672			p10155	TTN-AS1
p11750	SGOL1-AS1		p10156	TTN-AS1
p1195			p10157	TTN-AS1
p11990			p10158	TTN-AS1
p12055			p10159
p1209			p10162	TTN-AS1
p12144	KLHL6-AS1		p10173
p12169	ATP13A4-AS1		p10174
p12218			p1018	ZRANB2-AS2
p12344			p1019	ZRANB2-AS2
p12358			p10211
p12400			p10221
p12406			p10228
p12580			p1023
p12584	CTBP1-AS1		p10232
p12586	CTBP1-AS1		p10253
p126	SNHG12		p10254
p12702			p10255
p12746			p10300	AGAP1-IT1
p12768			p10351
p12769			p10380
p12847			p10433
p12872			p10454
p12895	SLC7A11-AS1		p10473
p12897	SLC7A11-AS1		p10496	C20orf166-AS1
p13132	CTD-2066L21.3		p10497	C20orf166-AS1
p13133	CTD-2066L21.3		p105
p13138	CTD-2353F22.1		p1050
p13235	CTD-2384B11.2		p10508
p13258	VCAN-AS1		p1051
p13290			p1052
p13292	CTC-458G6.2		p10520
p13294			p10528	PLCB1-IT1
p13295			p10534
p13296			p10542	PLK1S1
p13297			p10543	PLK1S1
p13562	CTD-2194D22.1		p10564
p13601	CTD-2001E22.2		p10567
p1362	LINC00467		p10586
p13784			p1060
p13800			p1062
p13852			p10649
p13884	P4HA2-AS1		p1065
p13921			p1067
p14042			p10734	AP000688.14
p14060	LINC00847		p10744	AP001044.2
p14313			p10762	AP001628.7
p14314			p10799	LINC00478
p14432			p10830	AP001442.2
p14433			p10832	AP001596.6
p14435			p10835	AP001597.1
p14487	E2F3-IT1		p10866	AP000318.2
p14492			p10867	LINC00310
p14563			p10868	LINC00310
p14967	GS1-124K5.3		p10869	AP000318.2
p14968	GS1-124K5.3		p10881	AP001429.1
p15100			p109
p15192	WI2-2373I1.2		p10965	ADORA2A-AS1
p15322	LINC00265		p11005
p1534			p11006
p1539	LINC00614		p11007	RNF185-AS1
p15393			p11008
p15402			p11010
p15422			p11012
p15462			p11013	LARGE-IT1
p15605			p11028
p1561	AL022344.7		p11035
p15671			p11040
p1582	LINC00842		p11046
p15881			p11053
p15933			p11054
p15987			p11064
p160			p11110	AP000343.2
p16007	GS1-24F4.2		p11140
p16078			p11148	TTC28-AS1
p16253			p11149	TTC28-AS1
p16372	PVT1		p11151	TTC28-AS1
p16373	PVT1		p11153	TTC28-AS1
p16374	PVT1		p11155	TTC28-AS1
p16375	PVT1		p11156	TTC28-AS1
p16377	PVT1		p11157	TTC28-AS1
p16378	PVT1		p11158	CTA-292E10.6
p16402			p11170	TUG1
p16464			p11173
p16639	HMGA1P4		p11175
p16717	CDKN2B-AS1		p11180
p16768	FAM95B1		p11186
p16856	LINC00475		p11188	CTA-282F2.3
p16867			p11189	CTA-282F2.3
p16970	DHRSX-IT1		p11190	CTA-282F2.3
p16973			p11192	CTA-282F2.3
p17117	U52111.14		p11242	CHL1-AS1
p17282			p11244	CNTN4-AS2
p17588			p11250	EGOT
p17590			p11274
p17654			p11319	THRB-IT1
p17888			p11324	RBMS3-AS3
p17976			p11325	RBMS3-AS2
p18037			p11337
p18098			p11342
p18116			p1135
p18197			p11354
p18233			p11355
p18261			p11356
p18317			p11359	SNRK-AS1
p18369			p11365	LIMD1-AS1
p184	FOXD2-AS1		p11366	LIMD1-AS1
p18417			p11378
p18455			p11380
p18468			p11386	DCP1A
p18664			p11394	FLNB-AS1
p18665			p11397
p18705			p11398	PTPRG-AS1
p18707			p11402	PTPRG-AS1
p18734			p11406	MAGI1-IT1
p1883	LINC00202-2		p11437
p18863			p11442
p18949			p11498
p19101			p11550
p19104			p11562	KCNAB1-AS2
p19177			p11563	KCNAB1-AS1
p19256			p11574
p19366			p1159	BX004987.5
p1937			p11599
p1944			p11609	NLGN1-AS1
p19638			p11652
p19735			p11660	LPP-AS1
p19900			p11675
p1993			p11685
p20133			p11698
p20206			p11704
p20249			p11722
p20338			p11764	LINC00693
p20353			p11765	LINC00693
p20354			p11766	LINC00693
p20355			p11795	CTD-2330K9.2
p20395			p11802	SEMA3B
p20425			p11803	SEMA3B
p20488			p11816
p20606			p11831
p20607			p11832	ADAMTS9-AS1
p20685			p11833	ADAMTS9-AS1
p2070			p11835	ADAMTS9-AS1
p20714			p11836	ADAMTS9-AS1
p20726			p11837	ADAMTS9-AS1
p20780			p11838	ADAMTS9-AS1
p20834			p11839	ADAMTS9-AS1
p20989			p11840	ADAMTS9-AS1
p21007			p11841	ADAMTS9-AS1
p21191			p11842	ADAMTS9-AS2
p21243			p11843	ADAMTS9-AS2
p21363			p11844	ADAMTS9-AS2
p21514			p11845	ADAMTS9-AS2
p21586			p11852	CTD-2013N24.2
p21599			p11854	CTD-2013N24.2
p21600			p11855	CTD-2013N24.2
p21642			p11856	CTD-2013N24.2
p21760			p11860	CTD-2013N24.2
p21766			p11896
p21904			p11899
p2195	CTC-497E21.4		p11918	ZBTB20-AS1
p21985			p11919	ZBTB20-AS1
p21988			p11920	ZBTB20-AS1
p21992			p11922	ZBTB20-AS1
p22004			p11924	ZBTB20-AS2
p22042			p11925	ZBTB20-AS3
p22108			p11926	ZBTB20-AS4
p22109			p1193
p22110			p1194
p22261			p11944	MYLK-AS2
p22286			p11945	MYLK-AS2
p22345			p11977
p22523			p11980
p22524			p11983
p22703			p12017
p22704			p12051
p2272			p12069
p22744			p12077
p22776			p12079
p22939			p12148	EHHADH-AS1
p23046			p12189
p23095			p12199
p23143			p1221
p2320			p12225
p23343			p12234
p23506			p12241
p23606			p12292
p23637			p123
p2373	AP003419.16		p12330
p23987			p12332
p24077			p12397
p2410	CTD-2562J17.4		p12458
p24122			p12477
p24174			p12485
p24187			p1251
p24188			p12526
p24236			p12532
p24237			p12540
p24300			p12557
p24302			p12577	ZNF718
p24309			p12579	ZNF718
p24370			p12597	NOP14-AS1
p24371			p12598	NOP14-AS1
p24415			p12640
p24424			p12642	SLIT2-IT1
p24536			p1265
p24751			p12717	LNX1-AS2
p24762			p12728
p24776			p12767
p24801			p12778
p24842			p12779
p24852			p12790	FAM13A-AS1
p24879			p12806
p24932			p1282
p24972			p12852
p24993			p12908
p24994			p1293
p25032			p12957
p25087			p12975
p25105			p12976
p25139			p12991
p25166			p13014
p25167			p13015
p25168			p13041	CTD-3080P12.3
p2517	AP000892.4		p13067	CTD-2324F15.2
p25186			p13109	CTD-2074D8.1
p25196			p13137	CTD-2113L7.1
p25198			p13145	EGFLAM-AS2
p25213			p13159
p25258			p13160
p25261			p13200
p25298			p13228
p25338			p13229
p25342			p13298
p25347			p1332
p2542			p1333
p25471			p13347	CTC-339F2.2
p25548			p1335
p25622			p13388	CTC-228N24.3
p25692			p13391	CTC-228N24.3
p25751			p13405
p25799			p13418
p25902			p13419
p25906			p13433	ARHGAP26-AS1
p25925			p13441	CTC-255N20.1
p25958			p13467	CTC-340I23.2
p25967			p13519	CTB-79E8.2
p25999			p13550
p26012			p13565
p26023			p13566
p26071			p13592
p26153			p13655	OXCT1-AS1
p26189			p13687
p26244			p13692	CTD-2254N19.1
p26253			p13695
p26382			p13701	CTD-2187J20.1
p26390			p13713
p26438			p13714
p26488			p13752	TMEM161B-AS1
p26506			p13755	TMEM161B-AS1
p26512			p13756	TMEM161B-AS1
p26532			p13758	TMEM161B-AS1
p26544			p13768	CTC-454M9.1
p26547			p13769	CTC-454M9.1
p26550			p1377
p26684			p13771	CTC-454M9.1
p26728			p13772	CTC-454M9.1
p26760			p13773	CTC-454M9.1
p26786			p13774	CTC-454M9.1
p26804			p13775	CTC-454M9.1
p26819			p13776	CTC-454M9.1
p26823			p13795	CTD-2337A12.1
p26841			p13796
p26850			p13797
p26853			p13820	EPB41L4A-AS1
p26881			p13835	CTC-313D10.1
p2689	CTD-2507G9.1		p13838
p26927			p13839
p26928			p13841	CTB-118N6.3
p26935			p13842	CTB-118N6.3
p27174			p13843	CTB-118N6.3
p2727			p13844	CTB-118N6.3
p27290			p13845	CTB-118N6.3
p27463			p13846	CTB-118N6.3
p27590			p13863
p27646			p13888	CTB-49A3.5
p27662			p13920
p27861			p13932	CTB-73N10.1
p27871			p13939	CTD-2283N19.1
p28053			p13944	CTC-529P8.1
p2810	ALDH3B1		p13946	MIR143HG
p28101			p13947	MIR143HG
p28205			p13948	MIR143HG
p28219			p13949
p28280			p13950	MIR143HG
p28288			p13951	MIR143HG
p28319			p13952	MIR143HG
p28358			p13953	MIR143HG
p28364			p13970	CTD-2363C16.1
p28404			p13971	CTD-2363C16.2
p2847	CTD-2562J17.7		p13974
p28534			p13995	CTB-78F1.2
p28571			p14013	CTD-2270F17.1
p28602			p14021	CTB-33O18.1
p28615			p14041	ZNF346-IT1
p28729			p14062	CTC-338M12.5
p28794			p14063	CTC-338M12.6
p28824			p14079
p28866			p1408
p28933	SNHG12		p14088
p28963			p14125
p29066			p14138	ZNRD1-AS1
p29102	AL589743.1		p14142	HCG18
p29107			p14168
p29111	MEG3		p14184
p29112	MEG3		p14185
p29116			p14188
p29186	SNORD3A		p14211
p29189	FAM27L		p14225
p29198	MAFG-AS1		p14226
p29222	CTD-2521M24.9		p14228
p29236			p14229
p295			p14232
p29508	PVT1		p14239
p29514			p14242	LINC00472
p29587			p14243	LINC00472
p29588			p14244	LINC00472
p29736			p14256
p29833			p14263
p29853			p14285
p29951			p14288	ARMC2-AS1
p29999			p14290	REV3L-IT1
p30038			p14301
p30078			p14305
p30111			p14306
p30134			p14307
p30138			p14309
p30196			p14317
p30233			p14358
p30246			p14375
p30332	LINC00565		p14390
p30333			p14444
p30338			p14446
p3065			p14450
p3066			p14451
p3134			p14462
p3161			p14482	GFOD1-AS1
p3204			p14488	LINC00340
p329			p14509	MDC1-AS1
p3310			p14593
p3324			p14594
p33384	AP003419.11		p14595
p33392	ALDH3B1		p14600
p33393	ALDH3B1		p14606
p33399			p14633	BVES-AS1
p33414			p14634	BVES-AS1
p33417			p14636	BVES-AS1
p33426	CTD-2323K18.1		p14643	LINC00222
p33453			p14644	LINC00222
p3347			p14645	LINC00222
p33477	CXADRP3		p14646	LINC00222
p33500			p14655	TRAF3IP2-AS1
p33528	TPTEP1		p14657	TRAF3IP2-AS1
p33571	XXbac-BPG254F23.6		p14658	TRAF3IP2-AS1
p33587	UBXN8		p14662
p33629			p14663
p33651			p14669
p33663			p14674
p33671			p14676
p33678			p14705
p33689			p14707
p33713			p14708
p33732			p14710
p33752			p1475	LINC00702
p33759			p14753
p3377			p1476	LINC00702
p33773			p14772
p33780			p14801
p33790			p14813
p33806			p14824	RNF216-IT1
p33817			p14826
p33826			p14828
p33837			p14853
p33847			p14861
p33849			p14863
p33866			p14877
p33877			p14878
p33878			p14886
p33891			p14890
p33898			p1490
p33899			p14924
p33914			p14954
p33932			p14962
p33934			p14973
p33939			p14990	RSBN1L-AS1
p33940			p15
p33944			p15001	CTB-167B5.2
p33989_v4			p15003
p34062_v4			p15055	IMMP2L-IT1
p34080_v4			p15064
p34085_v4	LINC00202-1		p15065
p34167_v4			p15066
p34203_v4			p15068
p34214_v4	PCED1B-AS1		p15069
p34268_v4			p15070
p3427			p15071
p34284_v4	LINC00426		p15076	ST7-AS2
p34291_v4	RNASEH2B-AS1		p15095
p34331_v4	CTD-2314B22.3		p15105
p34360_v4	AL589743.1		p15106
p34377_v4			p15107
p34390_v4	MEG3		p15108
p34391_v4	MEG3		p1516
p34392_v4	MEG3		p15178
p34394_v4	AL122127.25		p15179
p34451_v4			p15183
p34471_v4			p15245
p34475_v4			p15246
p34487_v4	CTD-2258A20.5		p15250
p34491_v4			p15266
p34492_v4	FENDRR		p15267
p34508_v4			p1527
p34519_v4	LINC00854		p1529	ARL5B-AS1
p34521_v4	LINC00854		p1531
p34528_v4	CTD-2319I12.1		p15329
p34545_v4	C17orf76-AS1		p15356
p34565_v4	BZRAP1-AS1		p15379	MAGI2-AS1
p34575_v4			p15381	MAGI2-AS3
p34576_v4			p15382	MAGI2-AS3
p34604_v4	RAB11B-AS1		p15383	MAGI2-AS3
p34613_v4	CTD-2291D10.3		p15384	MAGI2-AS3
p34635_v4	CTD-2521M24.9		p15385	MIR1255B1
p34640_v4	CTC-459F4.3		p15392
p34736_v4			p15412
p34737_v4			p15451
p34803_v4	LINC00152		p15453
p3483			p1547	ZEB1-AS1
p34871_v4			p15479
p34875_v4			p1550	ZEB1-AS1
p34884_v4	LINC00029		p15547
p34906_v4	CBR3-AS1		p1563
p34907_v4	CBR3-AS1		p15635
p34952_v4	CTA-125H2.2		p15655
p34965_v4	MIAT		p15656
p34967_v4	MIAT		p15697
p34968_v4	MIAT		p157
p34989_v4	LMCD1-AS1		p15711
p35004_v4	VIPR1-AS1		p1572	RSU1P2
p35019_v4			p15720
p35033_v4			p15744
p35048_v4			p15749	SNHG6
p35099_v4			p15750	SNHG6
p35123_v4	LEF1-AS1		p15754
p35127_v4			p15767
p35159_v4	CTD-2015H6.3		p15798
p35161_v4	CTC-459I6.1		p15827
p35167_v4			p15833
p35182_v4	ZBED3-AS1		p15846	KB-1448A5.1
p35185_v4	ZBED3-AS1		p15848	KB-1000E4.2
p35186_v4	ZBED3-AS1		p15850
p3524	U47924.11		p15852
p35262_v4	XXbac-BPG246D15.8		p15859	KB-1460A1.5
p35263_v4	XXbac-BPG246D15.8		p1586
p35336_v4	PSMG3-AS1		p15862	KB-1930G5.4
p35346_v4	HOXA-AS2		p15870
p35421_v4			p15871
p35422_v4			p15872
p35430_v4	PVT1		p15880
p35431_v4	PVT1		p15890
p35433_v4	PVT1		p15906
p35449_v4			p15958
p35469_v4			p15964	CTA-204B4.6
p35484_v4	LINC00475		p15968	CTD-3064M3.3
p35485_v4	LINC00475		p15988
p35647_v4			p16010	FAM66E
p35708_v4			p16014
p35817_v4			p16029	FAM66D
p35836_v4			p16038
p35869_v4			p16043
p35878_v4			p16046
p35879_v4			p16058
p35880_v4			p16061
p35898_v4			p16070
p35945_v4			p16071
p35965_v4			p1608
p36042_v4			p16082	CTC-756D1.2
p36057_v4			p1609	PRKG1-AS1
p3612			p16090
p36145_v4			p1610	PRKG1-AS1
p3623			p16133
p36263_v4			p16149
p36264_v4			p1616
p36266_v4			p16167
p36267_v4			p16189
p36268_v4			p16224
p36297_v4			p16225
p36325_v4			p16229
p36369_v4			p16232
p36388_v4			p16236
p36440_v4			p16242
p36455_v4			p16245
p36457_v4			p16248
p36465_v4			p16277
p36474_v4			p16281	GS1-5L10.1
p36475_v4			p16297	KB-1958F4.1
p36492_v4			p16299	KB-1205A7.2
p36493_v4			p16301	CTD-2340D6.1
p36502_v4			p16311	KB-1107E3.1
p36522_v4			p16312	KB-431C1.4
p36575_v4			p16313	KB-431C1.4
p36581_v4			p16321
p3666			p16326
p36669_v4			p16330
p36685_v4	CTD-2314B22.3		p16331
p36687_v4	AL589743.1		p16339
p36688_v4	LINC00516		p16341
p36723_v4			p16343	HAS2-AS1
p36724_v4			p16344	HAS2-AS1
p36743_v4	CTD-2314B22.3		p1639
p36744_v4	CTD-2314B22.3		p16426	CTD-2517M22.17
p36747_v4	AL589743.1		p16429
p36763_v4			p16439
p36824_v4			p16443
p36841_v4			p16447
p37010_v4			p16448
p37011_v4			p16456
p37018_v4			p16463
p37203_v4			p1650
p37240_v4			p16500	PGM5-AS1
p37242_v4			p16501
p37244_v4			p16502
p37247_v4			p16503
p37541_v4			p16509
p3758			p1651
p37697_v4			p16525
p37712_v4			p16534
p37713_v4			p16574
p37716_v4			p16590
p37717_v4			p16629
p37718_v4			p16630
p37736_v4			p1664
p37779_v4			p16648
p38041_v4			p16649
p38058_v4			p1665
p38067_v4			p16654
p38485_v4			p1666
p3856			p16670
p38638_v4			p16671
p38653_v4			p16683
p38654_v4			p16685
p38723_v4			p16690
p38762_v4			p16696
p38763_v4			p1672
p38822_v4			p16743
p3887			p16745
p3892			p16777
p38955_v4			p1678
p38979_v4			p16791
p38981_v4			p16802
p38993_v4			p16808
p38995_v4			p16825
p39002_v4			p16835
p39026_v4			p16839
p39028_v4			p16868
p39029_v4			p16875
p39031_v4			p1689
p39058_v4			p169	KDM4A-AS1
p39417_v4			p1690
p3953			p16907
p39822_v4			p16908
p39824_v4			p16966
p39990_v4			p16971	LINC00102
p40194_v4			p16988
p40230_v4			p1699
p40576_v4			p17
p40834_v4			p17009
p40900_v4			p17011
p40902_v4			p17024
p4091	LINC00353		p17025	ARHGEF9-IT1
p40923_v4			p1704
p40941_v4			p17045	FTX
p41080_v4			p17046	FTX
p41116_v4			p17048	FTX
p41322_v4			p17049	FTX
p41326_v4			p17051	FTX
p41349_v4			p17052
p41389_v4			p17054	DIAPH2-AS1
p4163			p17056
p41652_v4			p17058
p41714_v4			p1706
p41983_v4			p17070	SLC25A5-AS1
p41990_v4			p17086	LINC00087
p42019_v4			p1709
p42127_v4			p17095
p42346_v4			p17101	AF011889.5
p42501_v4			p17103	AF011889.4
p42671_v4			p17151
p42746_v4			p17159	TAB3-AS2
p4289			p17161	DMD-AS2
p429			p17162	DMD-AS3
p42930_v4			p17173
p4313			p17186
p43142_v4			p17187
p43145_v4			p17189
p43209_v4			p17191
p43221_v4			p17192
p43231_v4			p17201	LINC00269
p4352	AL589743.2		p17205	JPX
p4355	CTD-2314B22.3		p17212
p4356	CTD-2314B22.3		p17215	LINC00630
p4357	CTD-2314B22.3		p17216	LINC00630
p4362	CTD-2314B22.3		p17218	LINC00630
p43630_v4			p17220	LL0XNC01-237H1.2
p43636_v4			p17223	MORF4L2-AS1
p43641_v4			p17242
p43659_v4			p17243
p43721_v4			p17253
p43789_v4			p17254	FGF13-AS1
p43796_v4			p17255	FGF13-AS1
p44044_v4			p17258	SPANXA2-OT1
p44048_v4			p17332	TTTY3
p44154_v4			p17342
p44294_v4			p17410
p44385_v4			p17416
p44463_v4			p17421
p44485_v4			p17445
p44526_v4			p17446
p44533_v4			p17456
p44536_v4			p17491
p4473			p17495
p449			p1751
p4584	CTD-2207P18.2		p17518
p4651			p1752	EMX2OS
p4713			p1753	EMX2OS
p4725	LINC00516		p1754	EMX2OS
p492			p17547
p4992	MEG3		p1755	EMX2OS
p4993	MEG3		p1756	EMX2OS
p4994	MEG3		p1757	EMX2OS
p4995	MEG3		p17571
p4996	MEG3		p17671
p4997	MEG3		p17689
p4998	MEG3		p17693
p5004	MEG8		p17717
p5235			p17746
p5242			p17754
p5292			p17757
p5554	CTD-2007H18.1		p1779
p5676			p1780
p5834			p17805
p5835			p17806
p5968			p1781
p5970			p17847
p6011			p17848
p604	IPO9-AS1		p17849
p6081			p17859
p609			p17863
p614			p179
p6145			p17908
p615			p17909
p619			p17933
p6233	LA16c-390E6.4		p1799
p6307			p18170
p6340			p18172
p6348			p18173
p6437			p18174
p6458			p18208
p6464			p18219
p6516			p18225
p6553			p18251
p6579			p18277
p6619			p18323
p6637			p18324
p67			p18331
p6740			p18393
p6758			p18412
p6840	LINC00854		p18421
p6842	LINC00854		p18422
p6850	ASB16-AS1		p18477
p6862	CTD-2020K17.3		p18499
p6863	CTD-2020K17.3		p185
p6971			p18500
p6977			p18501
p6984			p18502
p6991			p18503
p7040	CTD-2514K5.2		p18504
p7073			p18505
p7074			p18506
p7092			p18515
p7203	C17orf76-AS1		p18567
p7231			p18592
p7251			p18621
p7287			p18622
p7309			p18642
p7327			p18696
p7364			p18701
p7476			p18742
p7525			p18764
p7556			p18777
p7561			p18812
p7641			p18846
p7727			p18848
p7774			p18850
p778			p18851
p7784			p18864
p785			p18882
p7856	DLGAP1-AS2		p18884
p7857	DLGAP1-AS2		p1891	PTCHD3P1
p7951			p18910
p804			p18921
p8138	CTB-50L17.16		p1893	PTCHD3P1
p832			p1895	PTCHD3P1
p8352	CTD-2195B23.3		p1896	PTCHD3P1
p8378	CTB-179K24.4		p1897	PTCHD3P1
p8382			p1898	PTCHD3P1
p8406	CTC-301O7.4		p1899	PTCHD3P1
p8526	MIR7-3HG		p1901
p8542			p19013
p8571	CTD-2265O21.7		p19017
p8609	CTD-2521M24.9		p19035
p8610	CTD-2521M24.9		p19037
p8611	CTD-2521M24.9		p19042
p8612	CTD-2521M24.9		p19043
p8617	MIR3188		p1907
p8644	CTC-459F4.3		p19087
p8676			p19096
p870	RNU11		p191
p8741			p19169
p8759			p19171
p8760			p1918
p8805	CTD-2639E6.9		p192
p8851	CTD-2587H24.10		p19232
p8860			p19233
p8922	TSSC1-IT1		p19318
p9023			p19367
p9024			p19375
p9025			p19376
p9072			p1939
p911			p19452
p9126			p19460
p9151			p1956
p9152			p1962
p923			p19640
p9246			p19656
p9286			p19657
p9287			p19658
p9288			p19659
p9289			p19660
p9290			p19711
p9291			p19712
p9292			p19713
p9293			p19714
p9294			p19715
p9298			p19731
p9307			p19734
p9355			p19747
p9395	CERS6-AS1		p19767
p9397	CERS6-AS1		p19770
p9450			p19771
p947			p19775
p9475			p19798
p9532	LINC00607		p19810
p9549			p19811
p9556			p19812
p9611			p19813
p9647			p19814
p9689			p19826
p9693			p19834
p9763	SLC8A1-AS1		p19842
p9879	LINC00152		p19848
p9881	LINC00152		p19859
RNA143567			p19896
RNA143568|rRNA_7_1559			p19897
RNA144404|snRNA_357_142			p19927
RNA144458|snRNA_411_134			p19939
RNA146084|vault_RNA_2_92			p19984
RNA146912|p0016_imsncRNA47			p20	FAM41C
RNA146922|p0026_imsncRNA70			p20000
RNA146965|p0069_imsncRNA131			p2003
RNA147023|p0127_imsncRNA205			p20038
RNA147113|p0217_imsncRNA333			p2006
RNA147123|p0227_imsncRNA355			p20065
RNA147151|p0255_imsncRNA412			p20097
RNA147179|p0283_imsncRNA538			p2017
RNA147180|p0284_imsncRNA538			p2019
RNA147192|p0296_imsncRNA594			p20195
RNA147196|p0300_imsncRNA620			p20196
RNA147205|p0309_imsncRNA652			p20197
RNA147224|p0328_imsncRNA723			p2021
RNA147242|p0346_imsncRNA765			p20231
RNA147244|p0348_imsncRNA766			p20260
RNA147324|p0428_imsncRNA837			p20261
RNA147360|p0464_imsncRNA7			p20329
RNA147426|p0530_imsncRNA129			p20334
RNA147470|p0574_imsncRNA252			p20335
RNA147499|p0603_imsncRNA322			p20337
RNA147560|p0664_imsncRNA422			p20370
RNA147580|p0684_imsncRNA445			p2038
RNA147664|p0768_imsncRNA553			p20388
RNA147678|p0782_imsncRNA568			p20421
RNA147794|p0898_imsncRNA716			p20444
RNA147796|p0900_imsncRNA719			p20455
RNA33431|snoRNA_scaRNA_26_149			p20457
RNA33448|snoRNA_scaRNA_44_138			p2049	AGAP11
RNA33465|snoRNA_scaRNA_61_136			p20501
RNA33518|snoRNA_scaRNA_114_130			p20508
RNA33664|snoRNA_scaRNA_260_79			p2052
RNA33697|snoRNA_scaRNA_293_74			p2053
RNA33700|snoRNA_scaRNA_296_74			p2054
RNA33737|snoRNA_scaRNA_333_71			p2055
RNA33740|snoRNA_scaRNA_336_71			p20552
RNA33743|snoRNA_scaRNA_339_71			p20567
RNA33744|snoRNA_scaRNA_340_71			p2059
RNA33745|snoRNA_scaRNA_341_71			p20595
RNA33747|snoRNA_scaRNA_343_71			p20598
RNA33748|snoRNA_scaRNA_344_71			p20635
RNA33749|snoRNA_scaRNA_345_71			p20687
RNA33750|snoRNA_scaRNA_346_71			p2069
RNA33757|snoRNA_scaRNA_353_70			p2071
RNA33765|snoRNA_scaRNA_361_69			p20755
RNA33784|snoRNA_scaRNA_380_64			p20777
RNA95004|RNS_86_196			p20793
RNA95063|RNS_145_193			p20797
RNA95123|RNS_205_189			p20798
RNA95124|RNS_206_189			p20805
RNA95143|RNS_225_188			p20806
RNA95146|RNS_228_188			p20810
RNA95147|RNS_229_188			p20833
RNA95165|RNS_247_187			p2086
RNA95257|RNS_339_178			p2091
RNA95284|RNS_366_174			p20930
RNA95311|RNS_393_172			p20936
RNA95341|RNS_423_169			p20959
RNA95378|RNS_460_164			p20961
RNA95411|RNS_493_161			p20982
RNA95556|RNS_638_144			p21003
RNA95591|RNS_673_139			p21038
RNA95594|RNS_676_138			p21046
RNA95757|RNS_839_116			p21048
RNA95854|RNS_936_105			p21080
RNA95899|RNS_981_99			p21081
RNA95941|RNS_1023_93			p21111
RNA96029|RNS_1111_81			p21112
RNA96035|RNS_1117_80			p2112
			p21122
			p2113
			p21151
			p21156
			p21176
			p2118
			p21183
			p21202
			p21269
			p21270
			p21271
			p21285
			p21292
			p21295
			p21296
			p21318
			p21398
			p2145
			p2150	H19
			p21503
			p21533
			p21645
			p21654
			p21673
			p2168
			p21680
			p21681
			p21752
			p21753
			p21755
			p21790
			p21803
			p21847
			p21849
			p21851
			p21860
			p21861
			p21880
			p21932
			p2194
			p21943
			p2196	CTC-497E21.4
			p22043
			p22044
			p2207
			p22093
			p22122
			p22138
			p22139
			p2216	CTD-3064C13.1
			p22170
			p22171
			p22172
			p22193
			p22197
			p22198
			p22200
			p22201
			p22202
			p22256
			p22374
			p22380
			p22390
			p22415
			p22427
			p22428
			p22462
			p22499
			p22501
			p22502
			p22505
			p22512
			p22535
			p2259	CTD-2572N17.1
			p2261	CTD-2572N17.1
			p2267
			p22674
			p22699
			p2271
			p22777
			p22790
			p228
			p22812
			p22815
			p22816
			p22819
			p22820
			p22821
			p22863
			p22874
			p229
			p22913
			p22970
			p22973
			p230
			p23001
			p23020
			p23038
			p23078
			p23079
			p23082
			p23096
			p231
			p23115
			p23151
			p23159
			p23160
			p23166
			p23169
			p23192
			p232
			p23201
			p23234
			p23235
			p23236
			p23237
			p23244
			p23267
			p23273
			p23274
			p233
			p23329
			p23342
			p23348
			p23349
			p23352
			p23381
			p23387
			p23407
			p23408
			p23427
			p23471
			p23473
			p23475
			p23477
			p23480
			p23524
			p2355	AP003068.9
			p23555
			p23564
			p23569
			p23577
			p23613
			p23614
			p23617
			p23618
			p23619
			p23629
			p23661
			p23670
			p23679
			p23680
			p23690
			p23691
			p23693
			p23695
			p23701
			p23708
			p23759
			p23774
			p23775
			p2378	CTD-2007L18.5
			p2380
			p23853
			p2389	AP000487.6
			p23891
			p23895
			p23902
			p2392	AP000487.5
			p23932
			p23943
			p23944
			p23945
			p23973
			p23997
			p24016
			p24034
			p24054
			p24062
			p24100
			p24175
			p242
			p24220
			p24303
			p24335
			p24337
			p2434
			p24343
			p24345
			p24353
			p24365
			p24401
			p2441
			p2442
			p2443
			p24431
			p24471
			p24490
			p2455
			p24615
			p24618
			p24619
			p24620
			p24625
			p24626
			p24627
			p2465	CWC15
			p24690
			p24693
			p24694
			p24706
			p24711
			p2474
			p24748
			p24759
			p24766
			p24770
			p24771
			p24774
			p24777
			p24782
			p24790
			p24797
			p24799
			p24808
			p24814
			p24824
			p24827
			p2483
			p24831
			p24833
			p24836
			p24845
			p24847
			p2485
			p24883
			p24886
			p24908
			p2494
			p24958
			p24982
			p25001
			p25007
			p25012
			p25014
			p25019
			p25026
			p25034
			p25041
			p25043
			p25050
			p25069
			p25089
			p25128
			p25133
			p25146
			p25148
			p25155
			p2516	SIK3-IT1
			p25182
			p2520
			p2521
			p25211
			p25217
			p2522
			p2523
			p25236
			p2524
			p25244
			p25245
			p25247
			p25249
			p25256
			p25266
			p25271
			p25293
			p25295
			p2530	SLC37A4
			p25317
			p25318
			p25328
			p25337
			p25344
			p25345
			p25363
			p25364
			p25373
			p25388
			p25391
			p25413
			p25416
			p25419
			p25420
			p25430
			p25433
			p25445
			p25456
			p25469
			p25476
			p25480
			p25484
			p25485
			p25487
			p25504
			p25533
			p25555
			p25556
			p25560
			p25566
			p25577
			p25585
			p25586
			p25590
			p25592
			p25600
			p2561
			p25639
			p25643
			p25647
			p25664
			p25672
			p25677
			p25684
			p25689
			p25691
			p25703
			p25709
			p25722
			p25727
			p25729
			p25730
			p25746
			p25748
			p25758
			p25759
			p25764
			p25770
			p25779
			p25794
			p2580
			p25819
			p25868
			p25880
			p25895
			p25907
			p25916
			p25930
			p25936
			p25943
			p25944
			p25986
			p25988
			p26008
			p26009
			p26015
			p26019
			p26027
			p26028
			p26030
			p26073
			p26074
			p26080
			p26096
			p261	TTLL7-IT1
			p26101
			p26102
			p26110
			p26151
			p26172
			p26173
			p26174
			p26178
			p26190
			p26191
			p26206
			p26207
			p26215
			p26216
			p26221
			p26231
			p26234
			p26248
			p26264
			p26270
			p26275
			p26304
			p26311
			p26312
			p26315
			p26319
			p26320
			p26337
			p2634
			p26350
			p26368
			p26371
			p26379
			p26384
			p26385
			p26391
			p26393
			p26398
			p26410
			p26428
			p26454
			p2648
			p2649	MRVI1-AS1
			p26493
			p26522
			p26523
			p26526
			p26540
			p26552
			p26555
			p26558
			p26562
			p26564
			p26565
			p26580
			p2659	FAR1-IT1
			p26598
			p26600
			p26604
			p26615
			p2662
			p26626
			p26632
			p26639
			p26640
			p26641
			p26646
			p26654
			p26662
			p26673
			p26676
			p26687
			p26693
			p26705
			p26720
			p26733
			p2674
			p26742
			p26749
			p26777
			p26782
			p26788
			p26798
			p26808
			p26809
			p26858
			p26861
			p26862
			p26869
			p26888
			p26908
			p26930
			p26933
			p26934
			p26948
			p26957
			p26959
			p26963
			p26975
			p26979
			p26982
			p26986
			p26989
			p26993
			p270
			p27016
			p27021
			p27024
			p27027
			p27030
			p27034
			p27035
			p27060
			p27064
			p27065
			p27066
			p27071
			p27091
			p27093
			p27097
			p27098
			p27099
			p271
			p27109
			p27111
			p27112
			p27117
			p27119
			p27125
			p27127
			p27134
			p27136
			p27137
			p27138
			p27141
			p27144
			p27149
			p27150
			p27167
			p27178
			p27187
			p27192
			p27193
			p27196
			p272
			p27211
			p27216
			p27217
			p27220
			p27235
			p27241
			p27252
			p27265
			p27267
			p27276
			p27279
			p27285
			p27287
			p27291
			p27292
			p27294
			p27295
			p27296
			p27297
			p27298
			p27316
			p27319
			p27324
			p27333
			p27334
			p27335
			p27336
			p27339
			p27348
			p27361
			p27381
			p27382
			p27383
			p27385
			p27388
			p27399
			p2740
			p27413
			p27436
			p27447
			p27448
			p27460
			p27469
			p27473
			p27476
			p27484
			p27487
			p27490
			p27491
			p27492
			p27493
			p27494
			p27502
			p27504
			p27505
			p27512
			p27522
			p27530
			p27532
			p27533
			p27540
			p27543
			p27544
			p27546
			p27553
			p27564
			p27565
			p27572
			p2758
			p27588
			p27596
			p27606
			p27607
			p27618
			p27627
			p27630
			p27661
			p27702
			p27714
			p27734
			p27740
			p27751
			p27756
			p27758
			p27761
			p27767
			p27768
			p27775
			p27796
			p27802
			p27803
			p27814
			p2782
			p27822
			p27835
			p2784
			p27843
			p27844
			p27845
			p27846
			p27847
			p27848
			p27857
			p27858
			p27860
			p2789	AP005273.1
			p27904
			p27926
			p27928
			p2795	NEAT1
			p2797	NEAT1
			p28020
			p28025
			p28075
			p28082
			p28085
			p28086
			p28089
			p28091
			p28093
			p28097
			p28098
			p28099
			p28100
			p28104
			p28105
			p28134
			p2814
			p2817
			p2819
			p28193
			p2820
			p28209
			p28213
			p28242
			p28249
			p28250
			p28251
			p28257
			p28261
			p28267
			p28279
			p28282
			p28290
			p283
			p28302
			p28303
			p28307
			p28311
			p28317
			p28323
			p28325
			p28328
			p28340
			p28360
			p28361
			p28367
			p28372
			p28374
			p28390
			p284
			p28407
			p28408
			p28411
			p28415
			p28420
			p28431
			p28434
			p28442
			p28457
			p28458
			p28478
			p28479
			p28482
			p28499
			p285
			p28511
			p28515
			p28517
			p28531
			p28536
			p28539
			p28555
			p2856
			p28562
			p28574
			p28581
			p28584
			p28586
			p2859
			p28598
			p28600
			p28605
			p28609
			p28612
			p28616
			p28620
			p28629
			p28633
			p28654
			p28656
			p28657
			p28663
			p28667
			p28671
			p28674
			p28680
			p28682
			p287
			p28706
			p28713
			p28726
			p2875
			p28762
			p2877
			p28773
			p28775
			p2878
			p28780
			p2879
			p28791
			p28797
			p288
			p2880
			p2881
			p2882
			p28832
			p28840
			p28845
			p28871
			p2888	CTD-2537O9.1
			p28895
			p2890
			p28901
			p28902
			p28908
			p2891	CTD-2005H7.1
			p28911
			p28929
			p28938
			p2894
			p28951	LINC00623
			p28968
			p28975	ZRANB2-AS2
			p28976
			p28980	KCND3-AS1
			p28999	ARL5B-AS1
			p2900	DISC1FP1
			p29008
			p29027	H19
			p2908	SCARNA9
			p29122	CSPG4P5
			p29127	OIP5-AS1
			p29128	OIP5-AS1
			p2914
			p29144	CRNDE
			p29145	CRNDE
			p29175
			p29179
			p29182	LINC00670
			p29200
			p29208
			p29214
			p29217
			p29239
			p29253
			p29258	HOXD-AS1
			p2933
			p29338	GRIP2
			p2934
			p29341	ST3GAL6-AS1
			p2935
			p2936
			p29367
			p29368
			p2937
			p29373
			p29377
			p29383	WWC2-AS2
			p29405	CTC-281B15.1
			p2942
			p29423	MIR143HG
			p29429
			p29444
			p29452
			p29460	ST7-AS2
			p29461
			p29466
			p29468
			p2947	AP000997.1
			p29474
			p29499
			p29503
			p29510	CTD-3064M3.1
			p29515
			p29530	FAM225A
			p29556
			p29576
			p2958
			p29612
			p2962
			p29633
			p29697
			p2970
			p29711
			p29741
			p2982
			p29821
			p2983
			p29836
			p2985
			p29854
			p29872
			p2993
			p29935
			p29939
			p29971
			p29975
			p30002
			p30029
			p30032
			p30045
			p30055
			p30064
			p30072
			p30082
			p30101
			p30109
			p30113
			p30124
			p30126
			p30145
			p30146
			p30148
			p30197
			p30202
			p30211
			p30218
			p3024
			p30245
			p30251
			p30261
			p30265
			p30279
			p30284
			p30295
			p30300
			p30307
			p30325
			p3033
			p30336
			p3046
			p3050
			p3068	A2ML1-AS1
			p3079
			p3086	RERG-IT1
			p3095
			p3096
			p3097
			p3142
			p315
			p3181
			p3182
			p3183
			p3184
			p3185
			p3186
			p3219
			p3234
			p3243
			p3259
			p3265
			p3273
			p3276
			p3283	TRHDE-AS1
			p3284	TRHDE-AS1
			p3312
			p3319
			p33345
			p33356
			p33368	ARL5B-AS1
			p33374	AGAP11
			p33375	AGAP11
			p33379	ZNF518A
			p33382
			p33396
			p33397
			p334
			p33410	CTD-2540L5.5
			p33413	AL163636.6
			p33430
			p33448	LA16c-306E5.3
			p33469
			p33470
			p33478
			p33480	CTC-513N18.7
			p33485	CTD-2619J13.14
			p33502	ZNF761
			p33510
			p33511
			p33514	PLK1S1
			p33515	PLK1S1
			p33520	AP001469.9
			p33522	XXbac-B461K10.4
			p33544
			p33547	DCP1A
			p33551	SEMA3B
			p33557
			p33560
			p33573	TSTD3
			p33594
			p3360
			p33607
			p33608
			p33624
			p33625
			p33662
			p33670
			p33677
			p33701
			p33703
			p33716
			p33719
			p3372
			p33728
			p33736
			p33745
			p33746
			p33749
			p33753
			p33768
			p33782
			p33793
			p33794
			p33795
			p33798
			p33804
			p33807
			p33814
			p33827
			p33829
			p33835
			p33841
			p33843
			p33852
			p33870
			p33879
			p33881
			p33894
			p33921
			p33928
			p33941
			p33950
			p3396
			p33981_v4
			p3399
			p33992_v4
			p34025_v4
			p34026_v4
			p34027_v4
			p34052_v4
			p34070_v4
			p34078_v4
			p34089_v4	SEPT7L
			p34090_v4	SEPT7L
			p3411
			p34110_v4
			p34116_v4
			p34130_v4
			p34136_v4
			p34137_v4	CASC2
			p34143_v4	H19
			p34144_v4	H19
			p34170_v4
			p34177_v4	CTD-2003C8.1
			p34182_v4
			p34188_v4
			p342
			p34244_v4
			p34247_v4
			p34248_v4
			p34255_v4	FAM66C
			p34267_v4
			p34272_v4
			p34288_v4
			p343
			p34303_v4	PCCA-AS1
			p34305_v4	STARD13-AS2
			p34322_v4	MYCBP2-AS1
			p34356_v4	FAM181A-AS1
			p34366_v4	CTD-2213F21.2
			p34397_v4
			p34399_v4	CTD-2339L15.1
			p344
			p34403_v4
			p34406_v4
			p34407_v4
			p34431_v4	SNHG14
			p34442_v4
			p34444_v4
			p34457_v4
			p34483_v4	CRNDE
			p34490_v4
			p34493_v4	CRYM-AS1
			p345
			p34501_v4
			p34516_v4	RAMP2-AS1
			p34518_v4	RAMP2-AS1
			p34525_v4
			p34535_v4	CTD-2561B21.11
			p34554_v4	SPAG5-AS1
			p34586_v4
			p34646_v4
			p34684_v4	LINC00299
			p34690_v4
			p34699_v4
			p34702_v4	PCBP1-AS1
			p34710_v4	PCBP1-AS1
			p34715_v4	PCBP1-AS1
			p34739_v4
			p34748_v4	HOXD-AS1
			p34749_v4	HOXD-AS1
			p34794_v4
			p34796_v4
			p3480
			p34801_v4
			p34820_v4	ZEB2-AS1
			p34823_v4
			p34830_v4
			p34831_v4
			p34838_v4
			p34841_v4	TTN-AS1
			p34845_v4	TTN-AS1
			p34846_v4	TTN-AS1
			p34856_v4
			p34857_v4
			p34859_v4	LINC00687
			p34879_v4
			p34891_v4
			p34940_v4	LINC00310
			p3497	CACNA1C-IT2
			p34970_v4	TTC28-AS1
			p34978_v4	CTA-282F2.3
			p3500	TSPAN9-IT1
			p35031_v4	CTD-2013N24.2
			p35039_v4	MYLK-AS1
			p35067_v4
			p35068_v4
			p35069_v4
			p35072_v4
			p35074_v4
			p35075_v4
			p35091_v4
			p35092_v4
			p35095_v4
			p35128_v4
			p35150_v4
			p35178_v4
			p35183_v4	ZBED3-AS1
			p35200_v4	CTC-340A15.2
			p35221_v4
			p35222_v4
			p35233_v4	LINC00680
			p35236_v4
			p35239_v4
			p35247_v4
			p35248_v4
			p35271_v4
			p35275_v4
			p35278_v4	TRAF3IP2-AS1
			p35279_v4	TRAF3IP2-AS1
			p35320_v4
			p35325_v4
			p35352_v4	MAGI2-AS3
			p35353_v4	MAGI2-AS3
			p35358_v4
			p35359_v4
			p35360_v4
			p35361_v4
			p3537	FAM66C
			p3538	FAM66C
			p3539	FAM66C
			p3540	FAM66C
			p3541	FAM66C
			p3542	FAM66C
			p35435_v4
			p35492_v4
			p35514_v4
			p35518_v4
			p35534_v4
			p35563_v4
			p35575_v4
			p35576_v4
			p35584_v4
			p35585_v4
			p3559
			p3560
			p35609_v4
			p3561
			p3562
			p35630_v4
			p35659_v4
			p35697_v4
			p35726_v4
			p35751_v4
			p35755_v4
			p35765_v4
			p35770_v4
			p35793_v4
			p35794_v4
			p35807_v4
			p35809_v4
			p35833_v4
			p3585
[truncated: 1,254 more rows]

## Sheet: mRNAs
Probes up-regulated	Symbol		Probes down-regulated	Symbol
A_23_P204395	AACS		A_23_P78018	ABCA5
A_33_P3403392	AACS		A_23_P500400	ABCA6
A_33_P3210585	AAK1		A_23_P118615	ABCA8
A_33_P3289204	AAK1		A_33_P3342305	ABCA8
A_33_P3289207	AAK1		A_23_P368691	ABCC9
A_33_P3268487	ABAT		A_24_P178503	ABCC9
A_24_P235429	ABCA1		A_33_P3368208	ABRA
A_33_P3422897	ABCA1		A_23_P87791	ACACB
A_24_P227831	ABCC1		A_33_P3255329	ACACB
A_23_P219013	ABCC10		A_33_P3334220	ACACB
A_33_P3372563	ABCC10		A_33_P3303717	ACADL
A_33_P3372566	ABCC10		A_23_P158570	ACADSB
A_23_P166297	ABCG1		A_33_P3248992	ACADSB
A_33_P3216913	ABHD15		A_23_P24515	ACAT1
A_23_P141429	ABI3		A_24_P203678	ACAT1
A_32_P160972	ABRACL		A_33_P3253975	ACAT1
A_33_P3415042	ACLY		A_23_P115161	ACKR1
A_23_P31116	ACOT13		A_23_P1102	ACTA1
A_23_P138776	ACP2		A_23_P39955	ACTG2
A_24_P37589	ACPP		A_33_P3418541	ACTG2
A_23_P4190	ACSF2		A_33_P3327404	ACVR1C
A_23_P317756	ACSM3		A_23_P153930	ACVR2A
A_33_P3256848	ADAM12		A_23_P502343	ADAM33
A_24_P243741	ADAM22		A_33_P3342653	ADAM33
A_24_P300777	ADAM8		A_33_P3342663	ADAM33
A_23_P321307	ADAMTS2		A_33_P3308347	ADAMTS8
A_33_P3409649	ADAMTS2		A_23_P211207	ADARB1
A_33_P3215557	ADAMTS7		A_23_P381261	ADCY4
A_33_P3423718	ADAMTS7		A_33_P3337161	ADCY4
A_23_P49816	ADAP2		A_23_P136623	ADCY5
A_24_P416177	ADCY7		A_24_P935103	ADCY9
A_23_P137931	ADORA3		A_23_P157569	ADHFE1
A_23_P14716	ADPGK		A_33_P3300747	ADHFE1
A_33_P3406927	ADPGK		A_23_P369237	ADIPOQ
A_24_P57367	AHCY		A_23_P161439	ADIRF
A_24_P72518	AHCYL2		A_23_P8938	ADRA1A
A_23_P214627	AIF1		A_33_P3377194	ADRA1A
A_24_P79755	AKR1A1		A_33_P3243023	ADRA1D
A_23_P258190	AKR1B1		A_23_P256158	ADRA2C
A_33_P3713357	ALCAM		A_23_P406341	AFAP1L2
A_23_P1361	ALDH18A1		A_21_P0000190	AFF3
A_24_P218688	ALDH3B1		A_23_P373464	AFF3
A_33_P3236563	ALDH3B1		A_33_P3375435	AGAP11
A_33_P3367447	ALDH3B1		A_23_P166616	AGTR1
A_23_P70231	ALDH7A1		A_24_P28657	AHCTF1
A_23_P66306	ALG1		A_23_P70746	AHI1
A_24_P586523	ALG1		A_23_P426636	AHNAK
A_24_P347378	ALOX5AP		A_24_P943393	AHNAK
A_23_P201596	AMPD2		A_23_P392384	AIF1L
A_24_P371628	ANKH		A_33_P3260026	AIF1L
A_19_P00801088	ANKRD20A12P		A_21_P0013984	AK4
A_24_P778906	ANKRD20A12P		A_32_P108655	AK4
A_32_P79190	ANKRD20A12P		A_32_P95067	AK4
A_33_P3347241	ANKRD20A12P		A_24_P342632	AK5
A_23_P146644	ANXA2		A_23_P348749	AK9
A_32_P148345	ANXA2		A_32_P132438	AKAP1
A_23_P6398	AP1B1		A_33_P3324428	AKAP1
A_33_P3317593	AP1B1		A_23_P111311	AKAP12
A_23_P2967	AP1G2		A_23_P14351	AKAP6
A_23_P157404	AP1S1		A_33_P3381647	AKT2
A_33_P3346663	AP2S1		A_23_P83098	ALDH1A1
A_23_P136635	AP3B1		A_33_P3379644	ALDH1A1
A_23_P401700	APBB1IP		A_24_P64233	ALDH1B1
A_24_P232365	APBB1IP		A_33_P3336622	ALDH3A2
A_23_P151653	APEX1		A_24_P795594	ALG9
A_23_P930	APH1A		A_33_P3332724	ALMS1
A_23_P202939	APLP2		A_33_P3210099	ALPK3
A_24_P297078	APMAP		A_32_P420009	ALS2CL
A_23_P143713	APOBEC3G		A_23_P14083	AMIGO2
A_33_P3223592	APOE		A_33_P3216955	ANAPC16
A_24_P87931	APOL1		A_33_P3236177	ANG
A_23_P61127	APOO		A_23_P126706	ANGPTL1
A_24_P398432	ARAP1		A_24_P199484	ANGPTL1
A_33_P3416583	ARAP1		A_23_P114862	ANGPTL7
A_33_P3424143	AREL1		A_23_P133068	ANK2
A_32_P162250	ARHGAP18		A_33_P3287967	ANK2
A_23_P75310	ARHGAP22		A_23_P370544	ANKAR
A_23_P142974	ARHGAP25		A_24_P82155	ANKDD1A
A_23_P35045	ARHGAP30		A_33_P3239860	ANKDD1A
A_23_P151075	ARHGDIB		A_33_P3239864	ANKDD1A
A_33_P3272921	ARID3A		A_33_P3277752	ANKRD23
A_33_P3323722	ARL4C		A_33_P3277753	ANKRD23
A_23_P15375	ARMC7		A_23_P412577	ANKRD29
A_23_P209731	ARMC9		A_33_P3422394	ANKRD34C
A_23_P209735	ARMC9		A_33_P3386581	ANKRD40
A_23_P53345	ARNTL2		A_23_P94095	ANKRD46
A_23_P20196	ARPC1B		A_32_P150632	ANXA11
A_19_P00806320	ARPC2		A_23_P426305	AOC3
A_23_P102122	ARPC2		A_33_P3251896	APBB2
A_24_P386622	ARRB1		A_23_P136986	APOOL
A_23_P158829	ARRB2		A_23_P112482	AQP3
A_24_P205213	ARSB		A_23_P113111	AR
A_24_P339416	ARSG		A_23_P162782	ARGLU1
A_33_P3775007	ASAP1		A_33_P3343101	ARGLU1
A_32_P171061	ASCL2		A_23_P21548	ARHGAP10
A_33_P3311473	ATP10D		A_24_P401739	ARHGAP17
A_23_P5163	ATP13A1		A_33_P3416206	ARHGAP17
A_23_P250462	ATP6AP1		A_23_P48535	ARHGAP5
A_23_P137814	ATP6V0B		A_33_P3242483	ARHGAP5
A_23_P54816	ATP6V0C		A_33_P3386453	ARHGAP5
A_23_P54636	ATP6V0D1		A_33_P3386459	ARHGAP5
A_23_P213840	ATP6V0E1		A_23_P217428	ARHGAP6
A_24_P396994	ATP6V1A		A_24_P41864	ARHGAP6
A_23_P93623	ATP6V1F		A_33_P3215575	ARHGEF10L
A_33_P3286859	ATP8A2		A_33_P3799936	ARHGEF10L
A_23_P37441	B2M		A_23_P98844	ARHGEF25
A_23_P66050	B3GNT9		A_24_P289299	ARHGEF25
A_24_P181672	B3GNTL1		A_23_P69100	ARHGEF26
A_23_P41872	B4GALT7		A_32_P5276	ARHGEF26
A_33_P3240936	BACE1		A_32_P213330	ARHGEF28
A_33_P3240941	BACE1		A_33_P3367126	ARHGEF28
A_23_P213385	BASP1		A_23_P321855	ARHGEF7
A_23_P208706	BAX		A_33_P3288904	ARHGEF7
A_33_P3341144	BAX		A_23_P251705	ARHGEF9
A_32_P4364	BCAP31		A_24_P254551	ARHGEF9
A_24_P52921	BCAT1		A_23_P70701	ARID1B
A_24_P935986	BCAT1		A_33_P3333078	ARID1B
A_23_P365149	BCKDK		A_32_P18440	ARID5B
A_33_P3329769	BEND6		A_23_P401014	ARIH1
A_23_P162386	BIN2		A_24_P85478	ARIH1
A_24_P295543	BLOC1S2		A_33_P3355055	ARL6IP4
A_33_P3346801	BMF		A_23_P22682	ARMCX1
A_24_P129417	BMP1		A_21_P0013775	ARMCX4
A_24_P86240	BMP2K		A_21_P0013776	ARMCX4
A_32_P831181	BRI3BP		A_21_P0013779	ARMCX4
A_33_P3220911	BST2		A_21_P0013851	ARMCX4
A_23_P419714	BTBD11		A_33_P3232334	ARMCX4
A_33_P3354823	BTBD19		A_23_P205768	ARPP19
A_23_P137139	BTK		A_33_P3723448	ART3
A_21_P0000138	BTN2A2		A_23_P205370	ASB2
A_24_P329065	BTN3A1		A_33_P3402725	ASH1L
A_23_P163481	BUB1B		A_23_P164436	ASPA
A_23_P13797	C12orf49		A_23_P381746	ASXL3
A_33_P3296862	C16orf89		A_24_P175059	ATG5
A_23_P118406	C17orf62		A_33_P3392740	ATOH8
A_33_P3335596	C17orf62		A_33_P3359771	ATP1A2
A_33_P3389363	C19orf54		A_23_P11841	ATP2B4
A_33_P3641714	C19orf66		A_24_P405205	ATP2B4
A_33_P3394243	C1orf101		A_33_P3327200	ATP2B4
A_23_P412562	C1orf162		A_33_P3369969	ATXN1L
A_23_P74778	C1orf54		A_21_P0008283	ATXN3
A_24_P222655	C1QA		A_33_P3275310	ATXN3
A_23_P137366	C1QB		A_33_P3320762	ATXN3
A_23_P125977	C1QC		A_23_P25246	AVPR1A
A_24_P211565	C1QTNF6		A_23_P334751	B3GALNT2
A_32_P162187	C2		A_24_P212531	B3GALNT2
A_33_P3404601	C2		A_23_P67771	BARD1
A_32_P142700	C22orf15		A_33_P3291097	BCAM
A_23_P353056	C2CD2L		A_23_P212050	BCHE
A_23_P2431	C3AR1		A_24_P203056	BCL7A
A_32_P90047	C4orf48		A_21_P0007097	BEND7
A_23_P153562	C5AR1		A_23_P312358	BEND7
A_33_P3223002	C5AR2		A_23_P376188	BEND7
A_23_P81650	C5orf15		A_32_P75581	BHLHE22
A_33_P3248953	C5orf63		A_19_P00804767	BMPR1A
A_23_P42514	C6orf62		A_19_P00805548	BMPR1A
A_33_P3405349	C7orf43		A_23_P1431	BMPR1A
A_23_P422851	CABLES1		A_24_P527404	BMPR1A
A_24_P402825	CACNA2D3		A_33_P3219256	BMPR1A
A_23_P204016	CACNB3		A_21_P0001775	BOLA3-AS1
A_23_P40049	CAD		A_33_P3269453	BPTF
A_33_P3292854	CALR		A_23_P135722	BTC
A_23_P122815	CALU		A_23_P81280	BTNL9
A_32_P208120	CAMK1D		A_33_P3312466	BTNL9
A_23_P26759	CANT1		A_32_P181638	BVES
A_33_P3305758	CAPG		A_24_P152404	C10orf76
A_33_P3389634	CAPG		A_24_P675386	C11orf58
A_23_P138835	CAPN1		A_32_P74409	C11orf96
A_24_P310894	CAPZA1		A_32_P163089	C12orf75
A_33_P3399453	CAPZA1		A_23_P77201	C15orf41
A_23_P126752	CAPZB		A_23_P326319	C16orf45
A_33_P3235561	CAPZB		A_24_P131173	C1orf115
A_23_P64173	CARD16		A_23_P23017	C1orf123
A_23_P41854	CARD6		A_23_P113161	C1orf21
A_33_P3340847	CARD6		A_24_P173754	C1orf21
A_23_P202978	CASP1		A_32_P458472	C1orf95
A_23_P92410	CASP3		A_33_P3332156	C1orf95
A_33_P3278118	CASP3		A_33_P3403153	C1QTNF2
A_23_P113634	CBFB		A_32_P190769	C1QTNF7
A_23_P133770	CCDC167		A_24_P922357	C22orf39
A_24_P20120	CCDC88A		A_33_P3289121	C2orf40
A_23_P24384	CCDC88B		A_23_P17130	C2orf88
A_23_P152838	CCL5		A_33_P3254811	C3orf70
A_24_P148717	CCR1		A_23_P58390	C4orf32
A_33_P3284508	CD14		A_23_P73012	C9orf3
A_23_P33723	CD163		A_23_P204879	CAB39L
A_23_P61466	CD163L1		A_24_P56363	CAB39L
A_23_P161076	CD2		A_33_P3213685	CAB39L
A_24_P186539	CD209		A_33_P3213695	CAB39L
A_33_P3272493	CD209		A_33_P3218960	CACNA1H
A_33_P3217393	CD276		A_24_P91165	CACNB1
A_33_P3222917	CD276		A_33_P3353210	CADM2
A_33_P3259253	CD28		A_23_P46903	CAMK2G
A_23_P207037	CD300A		A_24_P141332	CAMK2G
A_23_P26771	CD300C		A_21_P0000131	CAMTA1
A_21_P0000094	CD33		A_23_P250102	CAND2
A_23_P331748	CD33		A_33_P3739260	CAP2
A_24_P82749	CD37		A_23_P217570	CAPN6
A_23_P98410	CD3G		A_23_P344884	CARNS1
A_21_P0000664	CD4		A_23_P44363	CASKIN2
A_24_P295999	CD4		A_23_P434352	CAST
A_32_P175934	CD48		A_23_P201295	CASZ1
A_23_P85800	CD52		A_23_P134454	CAV1
A_23_P74547	CD53		A_24_P12626	CAV1
A_24_P188377	CD55		A_23_P123071	CAV2
A_23_P70095	CD74		A_24_P925040	CAV2
A_23_P70670	CD83		A_24_P251599	CAV3
A_24_P362193	CD84		A_23_P250735	CBX7
A_24_P131589	CD86		A_33_P3343845	CBX7
A_32_P163247	CD8A		A_23_P348383	CC2D2A
A_33_P3228837	CD8A		A_23_P413285	CC2D2A
A_23_P159335	CD8B		A_33_P3308686	CC2D2A
A_23_P357881	CD8B		A_24_P54485	CCDC115
A_33_P3234546	CD8B		A_33_P3238533	CCDC178
A_24_P409042	CDC42SE2		A_24_P369232	CCDC3
A_23_P152305	CDH11		A_24_P910733	CCDC50
A_33_P3232193	CDH11		A_24_P97825	CCDC69
A_23_P38732	CDH2		A_33_P3355247	CCDC69
A_33_P3214159	CDH2		A_23_P349566	CCDC85A
A_24_P65199	CDK10		A_33_P3377151	CCL19
A_23_P139486	CDK2AP1		A_33_P3273623	CCL21
A_23_P24997	CDK4		A_33_P3285945	CCL21
A_23_P8400	CDK5		A_23_P91414	CCM2L
A_33_P3411628	CDKN2A		A_24_P12065	CCNG2
A_23_P216812	CDKN2B		A_24_P80532	CCNG2
A_23_P371865	CDYL2		A_33_P3385870	CCNG2
A_33_P3262635	CECR1		A_23_P69521	CCNI
A_33_P3318187	CENPBD1		A_23_P404108	CCSER2
A_23_P401	CENPF		A_24_P305050	CD300LG
A_33_P3387856	CENPN		A_23_P23829	CD34
A_23_P50990	CENPO		A_33_P3225046	CD34
A_24_P276888	CENPO		A_23_P111583	CD36
A_33_P3260575	CERCAM		A_33_P3219770	CDC73
A_24_P62237	CERK		A_23_P38735	CDH19
A_32_P5480	CERS6		A_24_P29733	CDK14
A_23_P156687	CFB		A_32_P172141	CDON
A_23_P7212	CFI		A_24_P271363	CDS2
A_23_P35820	CFL1		A_24_P944049	CEP68
A_32_P148710	CFL1		A_33_P3265224	CEP68
A_21_P0011474	CHEK2		A_33_P3615922	CFAP69
A_21_P0011475	CHEK2		A_23_P119562	CFD
A_23_P109452	CHEK2		A_24_P373152	CFL2
A_23_P344037	CHFR		A_23_P212241	CHL1
A_23_P314120	CHKB		A_23_P28969	CHMP4B
A_33_P3237899	CHN2		A_23_P159893	CHRDL1
A_23_P397055	CHPF2		A_24_P168925	CHRDL1
A_33_P3277198	CHST10		A_23_P372925	CIPC
A_23_P139919	CHST11		A_23_P25674	CKB
A_33_P3345186	CHST13		A_23_P144778	CKMT2
A_23_P383986	CHST15		A_24_P215653	CLEC14A
A_23_P40847	CHST2		A_23_P311895	CLIC5
A_23_P88781	CIAPIN1		A_23_P416774	CLIC5
A_32_P204381	CIAPIN1		A_23_P209232	CLIP4
A_33_P3324394	CIITA		A_33_P3232458	CLIP4
A_23_P48056	CKAP4		A_33_P3260572	CLIP4
A_23_P118061	CKLF		A_23_P25706	CLMN
A_23_P206396	CKLF		A_32_P167471	CLMN
A_23_P124476	CLCN3		A_23_P376591	CLYBL
A_33_P3255404	CLDN11		A_23_P84651	CNBP
A_21_P0000099	CLDN7		A_24_P664939	CNBP
A_33_P3229032	CLEC11A		A_33_P3240722	CNKSR2
A_24_P227415	CLEC7A		A_23_P125233	CNN1
A_23_P30884	CLIC1		A_23_P329353	CNRIP1
A_23_P110504	CLPTM1L		A_23_P390700	CNTN1
A_23_P219144	CLTA		A_33_P3409090	CNTN1
A_23_P106544	CMC2		A_23_P144020	CNTN4
A_23_P105465	CMKLR1		A_33_P3327673	COBL
A_33_P3401826	CMPK2		A_33_P3238215	COBLL1
A_23_P88865	CMTM3		A_23_P216361	COL14A1
A_33_P3340342	CMTM3		A_33_P3243787	COL28A1
A_24_P97526	CMTM6		A_33_P3398236	COL28A1
A_23_P256413	CMTM7		A_23_P45365	COL4A5
A_33_P3376828	CMTM7		A_23_P217379	COL4A6
A_23_P397417	CNEP1R1		A_24_P81947	CORO1C
A_23_P19352	CNPY3		A_23_P107322	CORO6
A_24_P277747	CNPY3		A_33_P3233947	COX20
A_33_P3304668	COL1A1		A_24_P187799	CPED1
A_24_P277934	COL1A2		A_24_P943781	CPED1
A_24_P935491	COL3A1		A_33_P3396872	CPED1
A_23_P83818	COL5A1		A_24_P121271	CPSF6
A_33_P3629678	COL5A1		A_23_P112798	CRIP2
A_23_P33196	COL5A2		A_23_P106602	CRISPLD2
A_23_P209183	COLGALT1		A_24_P71661	CRTAP
A_33_P3245575	COLGALT1		A_23_P77228	CRTC3
A_23_P87323	COMMD9		A_23_P127394	CRY2
A_23_P251680	COMT		A_24_P206776	CRYAB
A_24_P389959	COPZ1		A_33_P3391476	CRYZ
A_23_P81131	CORIN		A_33_P3405743	CRYZ
A_23_P106761	CORO1A		A_23_P218731	CRYZL1
A_24_P416131	COTL1		A_33_P3225937	CRYZL1
A_33_P3296587	CP		A_24_P177279	CSDC2
A_23_P77401	CPPED1		A_32_P73821	CSDE1
A_33_P3392391	CPT1C		A_23_P134835	CSGALNACT1
A_23_P134347	CPVL		A_33_P3366540	CSGALNACT1
A_23_P6066	CPXM1		A_23_P74359	CSRP1
A_23_P128351	CRACR2A		A_33_P3352223	CSRP1
A_33_P3314151	CRACR2A		A_23_P44724	CSRP2
A_23_P150407	CREB3L1		A_23_P58647	CTNNA1
A_33_P3231297	CREG1		A_33_P3302191	CTNNA3
A_23_P110791	CSF1R		A_23_P215744	CTTNBP2
A_23_P501985	CSF2RA		A_23_P209288	CUL3
A_23_P152024	CSK		A_33_P3321150	CUL3
A_23_P56140	CSNK1G2		A_33_P3590259	CXCL14
A_33_P3259017	CSNK1G2		A_23_P114713	CYP4B1
A_23_P154894	CSTB		A_23_P108280	CYP4F12
A_23_P111888	CTHRC1		A_33_P3398156	CYS1
A_24_P74371	CTSA		A_23_P54116	DAAM1
A_33_P3280213	CTSA		A_32_P52785	DAAM2
A_33_P3287631	CTSB		A_33_P3288104	DAAM2
A_23_P1552	CTSC		A_23_P23850	DAB1
A_33_P3268472	CTSC		A_23_P360964	DACT3
A_33_P3243907	CTSD		A_24_P225961	DAG1
A_23_P94533	CTSL		A_32_P104000	DCUN1D3
A_24_P242646	CTSS		A_32_P43812	DCUN1D4
A_23_P40240	CTSZ		A_23_P302672	DDIT4L
A_33_P3250398	CTSZ		A_23_P452	DDR2
A_23_P19348	CUL7		A_33_P3284621	DDR2
A_23_P214678	CUTA		A_23_P152651	DDX42
A_23_P2543	CUX2		A_33_P3275801	DES
A_33_P3330264	CXCL1		A_33_P3411291	DGKE
A_23_P38505	CXCL16		A_33_P3421728	DGKG
A_33_P3351249	CXCL16		A_23_P502980	DGKH
A_33_P3389230	CXCR3		A_23_P85004	DIAPH2
A_23_P102000	CXCR4		A_33_P3212490	DICER1
A_23_P218331	CYB561		A_23_P395426	DIDO1
A_23_P342131	CYB561A3		A_24_P322611	DIDO1
A_33_P3372332	CYBA		A_24_P944144	DIDO1
A_24_P365767	CYBB		A_23_P112016	DLC1
A_23_P101374	CYP2S1		A_24_P940115	DLC1
A_33_P3348782	CYP2S1		A_23_P416142	DLG1
A_23_P155057	CYTH4		A_33_P3224380	DLG1
A_24_P74559	CYTH4		A_23_P50535	DMPK
A_33_P3338928	DAB2		A_23_P112241	DNAJB5
A_23_P8539	DAGLB		A_33_P3369317	DNAJB5
A_23_P135611	DALRD3		A_23_P385063	DNAJB6
A_23_P92687	DAP		A_32_P149251	DNAJC18
A_33_P3737504	DAPK1		A_23_P121396	DNAJC19
A_23_P409462	DCBLD1		A_33_P3362869	DNAJC19
A_33_P3257330	DCBLD1		A_23_P420373	DNMT3A
A_23_P149099	DDOST		A_24_P272845	DOCK3
A_23_P78664	DDX39A		A_32_P160561	DOK6
A_23_P122116	DDX41		A_33_P3240951	DPF3
A_23_P124044	DEAF1		A_23_P200741	DPT
A_23_P158533	DEAF1		A_21_P0013189	DPY19L2
A_24_P193582	DEF8		A_21_P0013190	DPY19L2
A_23_P78608	DENND1C		A_21_P0014003	DST
A_23_P85952	DENND2D		A_23_P303718	DST
A_24_P659036	DENND6B		A_23_P348159	DST
A_23_P356330	DESI1		A_23_P408095	DSTN
A_33_P3221293	DFNA5		A_23_P129956	DUSP3
A_23_P105307	DGKA		A_23_P54991	DYNLL2
A_33_P3239338	DGKZ		A_23_P211126	DYRK1A
A_24_P378987	DHRSX		A_33_P3322050	DYRK1A
A_23_P48740	DIO2		A_33_P3406998	DYRK1A
A_23_P88331	DLGAP5		A_24_P98263	EBAG9
A_23_P18213	DNAH1		A_24_P156501	EBF1
A_23_P166899	DNAJB11		A_32_P197561	EBF1
A_23_P127128	DNAJC1		A_33_P3241521	EBF1
A_23_P312610	DNAJC4		A_24_P43826	EBF2
A_33_P3363153	DNAJC5		A_23_P391396	EBF3
A_24_P355145	DNAJC5B		A_33_P3386067	EBF3
A_24_P263653	DOCK2		A_23_P200203	ECHDC2
A_24_P408704	DOCK2		A_23_P215790	EGFR
A_23_P59637	DOCK4		A_33_P3351955	EGFR
A_23_P353888	DOCK8		A_23_P343935	EGLN1
A_32_P181077	DOCK8		A_24_P194886	EHBP1
A_23_P5601	DOK1		A_33_P3343957	EHBP1
A_23_P134851	DOK2		A_23_P148121	EHBP1L1
A_33_P3228564	DOK3		A_23_P60286	EIF4B
A_33_P3253144	DOK3		A_24_P218970	EIF4B
A_23_P10870	DOLK		A_33_P3294133	EIF4B
A_23_P1775	DPAGT1		A_24_P943113	EIF4E3
A_33_P3240200	DPCD		A_23_P115922	EIF4EBP2
A_33_P3286046	DPCD		A_23_P218608	EIF5B
A_23_P217079	DPM2		A_23_P382065	EMCN
A_33_P3387956	DPP7		A_23_P79816	EMILIN3
A_32_P96134	DPY19L1		A_23_P106682	EMP2
A_23_P99163	DRAM1		A_23_P304682	EMP2
A_24_P109417	DRAXIN		A_23_P44264	EMX2
A_23_P4494	DSC2		A_23_P56404	EN1
A_23_P19226	DSE		A_23_P51397	ENAH
A_32_P157945	DSP		A_32_P87568	ENAH
A_33_P3402565	DSP		A_33_P3283525	ENAH
A_24_P941912	DTX3L		A_23_P258251	ENOX2
A_23_P88848	DUS2		A_23_P70318	ENPP4
A_23_P134935	DUSP4		A_32_P107746	ENSA
A_21_P0011276	DUXAP10		A_23_P212469	ENTPD3
A_23_P160559	ECM1		A_23_P210210	EPAS1
A_24_P285768	EDEM1		A_24_P944640	EPB41L5
A_24_P627306	EDEM2		A_33_P3248325	EPB41L5
A_33_P3397288	EDN3		A_23_P8834	EPHX2
A_23_P129014	EFCAB11		A_24_P239419	EPM2A
A_23_P23443	EFHD2		A_23_P349416	ERBB3
A_23_P322	EFNA4		A_33_P3280471	ERBB3
A_23_P251173	EIF2AK1		A_23_P47410	ESAM
A_23_P165722	EIF4E2		A_23_P309739	ESR1
A_23_P22224	EIF4EBP1		A_24_P383478	ESR1
A_23_P126241	EIF4G3		A_33_P3379356	ESR1
A_23_P171054	ELK1		A_21_P0012766	EVA1C
A_33_P3385002	ELK1		A_24_P649388	EVA1C
A_23_P7361	ELOVL6		A_33_P3258747	EVA1C
A_33_P3348313	ELP6		A_24_P49183	EXD3
A_24_P684186	EMB		A_23_P428219	EZH1
A_33_P3359900	EMB		A_23_P205177	F10
A_23_P208674	EMC10		A_24_P314451	F8
A_33_P3339825	EMC10		A_24_P62783	FABP3
A_23_P27315	EMILIN2		A_23_P8820	FABP4
A_24_P273413	EML4		A_23_P46131	FAM110D
A_24_P69095	ENC1		A_23_P409516	FAM122A
A_23_P83328	ENG		A_33_P3350583	FAM122C
A_23_P137391	ENO1		A_24_P233786	FAM129A
A_23_P156880	ENPP1		A_33_P3691916	FAM13A
A_23_P94338	ENPP2		A_24_P205252	FAM13C
A_23_P79999	ENTPD6		A_24_P561341	FAM150B
A_24_P112447	ENTPD7		A_33_P3320197	FAM150B
A_23_P105794	EPSTI1		A_23_P145054	FAM162B
A_33_P3228128	ERCC1		A_23_P167818	FAM184A
A_33_P3365037	ERCC1		A_23_P115743	FAM204A
A_23_P130488	ERCC2		A_33_P3283300	FAM204A
A_24_P401990	ERCC2		A_33_P3297642	FAM204A
A_23_P164042	ERN1		A_24_P148043	FAM20B
A_23_P139687	ERP27		A_32_P193583	FAM218A
A_32_P30649	ETV5		A_19_P00804215	FAM228B
A_23_P78092	EVI2A		A_19_P00813077	FAM228B
A_23_P66694	EVI2B		A_33_P3362900	FAM228B
A_23_P140427	EVL		A_23_P12199	FAM46B
A_23_P23303	EXO1		A_23_P321473	FAM76A
A_23_P319859	EYA2		A_32_P196854	FAM76A
A_23_P59877	FABP5		A_33_P3416966	FAXC
A_24_P673063	FABP5		A_23_P102462	FBLN7
A_32_P204676	FABP5		A_33_P3277674	FBXL22
A_24_P299318	FAM101B		A_23_P144827	FBXL7
A_19_P00803864	FAM105A		A_23_P168847	FBXO16
A_23_P133438	FAM105A		A_23_P256231	FBXO30
A_23_P386241	FAM110A		A_23_P395566	FBXO31
A_23_P319492	FAM118B		A_33_P3378126	FBXO32
A_33_P3226167	FAM129B		A_24_P791040	FBXW2
A_24_P706340	FAM155A		A_23_P342825	FBXW4
A_24_P352952	FAM20A		A_33_P3383871	FEM1C
A_32_P108254	FAM20A		A_33_P3344477	FERMT2
A_24_P346762	FAM214B		A_33_P3344482	FERMT2
A_23_P43255	FAM49B		A_23_P217319	FGF13
A_23_P50000	FAM57A		A_33_P3398392	FHL1
A_33_P3416037	FAM96A		A_33_P3849275	FHL1
A_23_P56746	FAP		A_23_P42358	FHL5
A_33_P3284646	FBXL6		A_32_P34444	FHOD3
A_23_P97064	FBXO6		A_32_P34003	FIGN
A_23_P160849	FCER1G		A_32_P397824	FIGN
A_21_P0010727	FCGR1A		A_23_P436369	FILIP1
A_21_P0010561	FCGR1B		A_33_P3276435	FILIP1
A_21_P0010728	FCGR1B		A_23_P252052	FILIP1L
A_23_P63390	FCGR1B		A_33_P3226755	FLNA
A_23_P85716	FCGR2A		A_33_P3366120	FLNA
A_23_P34644	FCGR2B		A_33_P3408711	FLNA
A_33_P3327617	FCGR2B		A_23_P211878	FLNB
A_33_P3403576	FCGR2C		A_21_P0013349	FLNC
A_23_P55936	FCGRT		A_24_P77968	FLNC
A_33_P3255509	FCHO1		A_24_P21985	FOXJ2
A_23_P64044	FERMT3		A_21_P0013848	FOXN3
A_24_P140788	FGD2		A_23_P88435	FOXN3
A_33_P3345886	FGD2		A_33_P3283833	FOXS1
A_23_P37778	FHOD1		A_33_P3280030	FRA10AC1
A_23_P1615	FIBP		A_23_P43337	FREM1
A_23_P128246	FICD		A_23_P133665	FRK
A_23_P15727	FKBP10		A_23_P135132	FRMD3
A_23_P25121	FKBP11		A_33_P3363425	FRMD3
A_33_P3267296	FKBP11		A_33_P3406072	FRMD3
A_23_P215341	FKBP14		A_23_P105862	FRY
A_32_P224149	FKBP15		A_33_P3223488	FRY
A_23_P142631	FKBP1B		A_33_P3223497	FRY
A_33_P3359763	FLCN		A_33_P3223503	FRY
A_24_P390668	FMNL1		A_33_P3840630	FRYL
A_33_P3382303	FMNL1		A_23_P132784	FXR1
A_24_P334130	FN1		A_33_P3228435	FXYD1
A_23_P407840	FNDC1		A_23_P212339	FYCO1
A_33_P3290354	FNDC1		A_23_P347468	FZD3
A_23_P47709	FOLR2		A_23_P335239	GAB1
A_24_P32935	FOLR2		A_23_P374689	GAD1
A_23_P110957	FOXF2		A_33_P3365142	GAD1
A_23_P151150	FOXM1		A_24_P136522	GARNL3
A_24_P147765	FOXRED2		A_24_P158314	GARNL3
A_33_P3381191	FOXRED2		A_33_P3367491	GARNL3
A_23_P38795	FPR1		A_23_P52227	GDF10
A_33_P3247042	FPR3		A_23_P122662	GFOD1
A_33_P3411075	FSCN1		A_23_P134058	GFOD1
A_21_P0013796	FTH1		A_33_P3293336	GFRA1
A_24_P58337	FTH1		A_33_P3639068	GFRA1
A_32_P342064	FTH1		A_23_P41987	GFRA3
A_33_P3253249	FTH1		A_33_P3389008	GHITM
A_19_P00812340	FTL		A_33_P3390122	GIPC2
A_23_P50504	FTL		A_23_P1083	GJA4
A_32_P155247	FTL		A_23_P94546	GKAP1
A_23_P11543	FUCA1		A_24_P49199	GLDN
A_23_P145408	FUCA2		A_23_P122976	GNAI1
A_23_P413788	FUT11		A_33_P3339011	GOLGA2P5
A_24_P194081	FXYD5		A_33_P3340639	GPAM
A_33_P3422035	FXYD5		A_33_P3230264	GPC3
A_24_P393740	FYB		A_33_P3326634	GPC3
A_23_P55174	G6PC3		A_23_P318284	GPD1L
A_23_P153026	GAA		A_23_P8640	GPER1
A_23_P31240	GAL3ST4		A_33_P3345816	GPER1
A_23_P106562	GALNS		A_33_P3356752	GPER1
A_23_P306105	GALNT1		A_32_P132317	GPR155
A_33_P3210218	GALNT1		A_23_P159237	GPR20
A_33_P3703501	GALNT10		A_23_P214727	GPR63
A_24_P353794	GALNT2		A_23_P119040	GREB1L
A_24_P408736	GALNT5		A_33_P3271470	GREB1L
A_23_P203406	GANAB		A_23_P149084	GRIK3
A_23_P402319	GAPT		A_33_P3246553	GRIK3
A_24_P154948	GARS		A_23_P12884	GRK5
A_23_P146576	GBGT1		A_33_P3244640	GRK5
A_33_P3322373	GBGT1		A_23_P121564	GUCY1B3
A_23_P77328	GCHFR		A_33_P3232552	GUCY1B3
A_23_P76102	GDF11		A_21_P0013518	GYG1
A_23_P16523	GDF15		A_23_P29422	GYG1
A_23_P257365	GFI1		A_23_P384517	GYG1
A_23_P42695	GGCT		A_23_P204277	H2AFJ
A_24_P55295	GJA1		A_33_P3379391	H2AFJ
A_32_P172848	GK		A_23_P167227	HADH
A_33_P3413840	GK		A_23_P19691	HEBP2
A_23_P45475	GLA		A_24_P363408	HEY2
A_23_P151870	GLCE		A_23_P142187	HIF3A
A_33_P3418125	GLIPR1		A_23_P338534	HIF3A
A_33_P3369760	GLIPR2		A_33_P3279545	HIPK3
A_23_P384023	GLIS3		A_24_P142269	HIRIP3
A_23_P85893	GLMP		A_23_P149545	HIST2H2BE
A_33_P3334791	GLMP		A_24_P303193	HNRNPA0
A_23_P69908	GLRX		A_33_P3315223	HNRNPA0
A_33_P3405334	GM2A		A_23_P86660	HNRNPA3
A_24_P331128	GNA15		A_24_P269895	HNRNPA3
A_33_P3301709	GNG4		A_24_P706314	HNRNPA3
A_23_P148513	GNG5		A_32_P77502	HNRNPA3
A_23_P144622	GNPDA1		A_33_P3422170	HNRNPA3
A_23_P14886	GNPTG		A_23_P58353	HNRNPD
A_33_P3261167	GNS		A_24_P123245	HNRNPD
A_23_P146512	GOLM1		A_24_P338187	HNRNPH3
A_33_P3231653	GOLM1		A_24_P225635	HNRNPLL
A_23_P147383	GPAA1		A_33_P3303086	HNRNPLL
A_33_P3226600	GPAA1		A_23_P364613	HOGA1
A_23_P46149	GPR137B		A_23_P210164	HOXD8
A_33_P3243618	GPR137B		A_23_P429383	HOXD9
A_23_P11201	GPR34		A_23_P61707	HPSE2
A_23_P14564	GPR65		A_24_P103893	HPSE2
A_23_P25155	GPR84		A_33_P3364060	HR
A_24_P76649	GPRIN3		A_23_P142125	HRC
A_33_P3239849	GPX1		A_23_P169197	HSDL2
A_33_P3354322	GPX1		A_23_P408376	HSPA12A
A_24_P418816	GPX7		A_24_P308029	HSPB6
A_23_P122052	GPX8		A_23_P103703	HSPB7
A_24_P876522	GPX8		A_23_P162579	HSPB8
A_23_P56213	GRAMD1A		A_23_P160582	HYI
A_33_P3252083	GRIP1		A_21_P0014085	ID2-AS1
A_23_P146084	GSR		A_33_P3234989	IFT81
A_23_P210920	GSS		A_24_P186274	IGFBPL1
A_24_P304051	GSTO1		A_23_P125303	IGSF1
A_23_P334608	GUSB		A_23_P333683	IGSF10
A_23_P156218	GZMK		A_33_P3393679	IGSF9B
A_23_P70045	H2AFY		A_23_P167479	IL17B
A_24_P365526	HCK		A_23_P142590	ILKAP
A_23_P73429	HCLS1		A_33_P3213377	IMMP2L
A_23_P39386	HCST		A_23_P136232	IMPAD1
A_23_P131417	HDLBP		A_24_P166789	IMPAD1
A_33_P3258117	HELLS		A_23_P111811	ING3
A_23_P54846	HERPUD1		A_33_P3356711	ING3
A_23_P129101	HEXA		A_24_P26897	INPP5A
A_23_P156049	HEXB		A_33_P3374190	INPP5A
A_24_P111996	HFE		A_33_P3335725	INSR
A_33_P3276713	HGF		A_33_P3273599	INTU
A_33_P3271652	HHIPL1		A_23_P205007	IPO5
A_24_P56388	HIF1A		A_23_P331598	IPO7
A_33_P3231277	HIF1A		A_32_P186226	IPO7
A_23_P217958	HK1		A_24_P225679	IRS1
A_23_P213584	HK3		A_23_P156025	IRX2
A_23_P408353	HLA-A		A_33_P3297562	IRX2
A_33_P3237567	HLA-A		A_24_P48057	IRX5
A_33_P3237574	HLA-A		A_23_P210176	ITGA6
A_33_P3379962	HLA-A		A_33_P3231447	ITGA6
A_33_P3399208	HLA-B		A_23_P128084	ITGA7
A_33_P3330109	HLA-C		A_24_P318656	ITGB3
A_33_P3424803	HLA-C		A_33_P3313145	ITIH3
A_23_P42306	HLA-DMA		A_23_P109881	ITIH4
A_24_P50245	HLA-DMA		A_23_P95790	ITLN1
A_32_P351968	HLA-DMB		A_24_P167683	ITPK1
A_33_P3278968	HLA-DOA		A_23_P92042	ITPR1
A_23_P30913	HLA-DPA1		A_23_P394395	JPH2
A_33_P3234277	HLA-DPA1		A_23_P68423	JPH2
A_23_P258769	HLA-DPB1		A_23_P500130	KANK1
A_24_P166443	HLA-DPB1		A_33_P3209866	KANK1
A_33_P3271635	HLA-DPB1		A_23_P50426	KANK2
A_33_P3271651	HLA-DPB1		A_23_P131089	KANK3
A_23_P136683	HLA-DQB1		A_32_P51237	KANK4
A_23_P8108	HLA-DQB1		A_33_P3260530	KANK4
A_33_P3424222	HLA-DQB1		A_23_P138849	KAT5
A_32_P87697	HLA-DRA		A_33_P3287735	KAT6A
A_33_P3379939	HLA-F		A_23_P388855	KAT6B
A_33_P3379967	HLA-F		A_33_P3287731	KAT6B
A_24_P311926	HLA-G		A_23_P152818	KAT7
A_23_P40347	HM13		A_33_P3295029	KBTBD12
A_33_P3323453	HM13		A_33_P3354181	KCMF1
A_33_P3237359	HMGB3		A_32_P40596	KCNA2
A_33_P3319041	HMGB3		A_33_P3239282	KCNA2
A_33_P3379941	HMGXB3		A_23_P417173	KCNA5
A_33_P3318414	HMHA1		A_24_P182929	KCNAB1
A_23_P100501	HMOX2		A_23_P64879	KCNJ8
A_23_P100632	HN1		A_23_P60727	KCNMA1
A_33_P3395321	HN1		A_24_P156490	KCNMA1
A_23_P39364	HOMER3		A_32_P181222	KCNMA1
A_23_P5831	HPCAL1		A_32_P192692	KCNMA1
A_23_P78762	HSD17B14		A_24_P39101	KCTD10
A_23_P92954	HSD17B4		A_23_P78871	KCTD15
A_23_P97990	HTRA1		A_23_P395075	KDM3A
A_33_P3368014	HVCN1		A_33_P3394727	KHDRBS3
A_23_P258964	IARS		A_23_P327069	KIAA0232
A_33_P3209351	IARS		A_24_P226962	KIAA0368
A_32_P45009	IDH1		A_33_P3404286	KIAA0368
A_24_P270460	IFI27		A_23_P26674	KIAA0430
A_24_P261929	IFI27L1		A_33_P3220723	KIAA0922
A_23_P140146	IFI27L2		A_23_P389692	KIAA1328
A_23_P152782	IFI35		A_23_P215980	KIAA1429
A_23_P23074	IFI44		A_19_P00805272	KIAA1671
A_23_P201459	IFI6		A_33_P3415062	KIAA1671
A_33_P3337540	IFNAR2		A_33_P3230723	KIF1B
A_23_P29036	IFNGR2		A_33_P3230709	KIF1C
A_23_P19987	IGF2BP3		A_23_P154740	KIZ
A_23_P119943	IGFBP2		A_23_P44505	KLF11
A_23_P142424	IGFLR1		A_23_P67980	KLF7
A_33_P3372004	IGSF6		A_23_P217528	KLF8
A_23_P53467	IKBIP		A_33_P3335498	KLF8
A_23_P887	IKBKE		A_23_P165414	KLHL23
A_33_P3842556	IKZF1		A_23_P209360	KLHL29
A_23_P203173	IL10RA		A_24_P645765	KLHL42
A_24_P322741	IL10RB		A_24_P136402	KMT2A
A_23_P399156	IL12RB1		A_33_P3307307	KMT2A
A_23_P104798	IL18		A_33_P3390570	KMT2A
A_33_P3228322	IL18BP		A_33_P3390576	KMT2A
A_33_P3246829	IL1RN		A_21_P0011931	KMT2C
A_24_P227927	IL21R		A_33_P3301306	KMT2C
A_23_P127288	IL2RA		A_33_P3321275	KMT2C
A_24_P230563	IL2RA		A_24_P196704	KMT2E
A_24_P203000	IL2RB		A_33_P3277407	KMT2E
A_23_P148473	IL2RG		A_33_P3376239	KMT2E
A_23_P15146	IL32		A_19_P00813347	KPNA4
A_33_P3405424	IL4I1		A_24_P11791	KPNA4
A_23_P61149	INPP5D		A_23_P306507	KRAS
A_23_P19852	IQCE		A_23_P425925	KRT222
A_24_P266285	IQCE		A_24_P207995	L1CAM
A_23_P300076	IQCG		A_33_P3374443	L1CAM
A_33_P3286616	IRAK1		A_24_P391918	L3MBTL4
A_24_P378019	IRF7		A_23_P89780	LAMA3
A_23_P65442	IRF9		A_23_P91697	LARGE
A_23_P819	ISG15		A_33_P3238007	LARP1B
A_33_P3224878	ITGA4		A_23_P200493	LBR
A_33_P3353816	ITGA4		A_32_P92505	LCLAT1
A_23_P206806	ITGAL		A_33_P3349693	LCLAT1
A_23_P124108	ITGAM		A_33_P3263955	LCN10
A_23_P312132	ITGAX		A_24_P201367	LDB3
A_33_P3213169	ITGAX		A_32_P98227	LDB3
A_23_P329573	ITGB2		A_33_P3215113	LDOC1
A_23_P430411	ITGB2		A_23_P210330	LGALSL
A_23_P76529	ITGB7		A_23_P127267	LGI1
A_23_P202053	ITIH2		A_23_P23839	LGR6
A_24_P379820	ITM2C		A_24_P397386	LIFR
A_33_P3232294	ITPR2		A_33_P3268181	LIMS2
A_33_P3298128	ITPR2		A_33_P3268304	LIMS2
A_23_P329112	JAK3		A_33_P3210810	LINC00260
A_33_P3255290	JAKMIP2		A_21_P0010161	LINC00310
A_23_P380965	JKAMP		A_19_P00315641	LINC00632
A_23_P34983	JTB		A_33_P3261463	LINC00982
A_24_P151	KCNAB2		A_21_P0006409	LINC01186
A_33_P3228190	KCNAB2		A_21_P0008484	LINC01550
A_23_P50591	KCNK6		A_33_P3294986	LIPE
A_23_P123393	KCNQ3		A_24_P381441	LMO3
A_23_P44849	KCTD13		A_33_P3295261	LMOD1
A_33_P3362981	KCTD5		A_33_P3368879	LMOD1
A_23_P4919	KDELR1		A_23_P144677	LNPEP
A_23_P19938	KDELR2		A_23_P156061	LNPEP
A_23_P211504	KDELR3		A_24_P178148	LOC100129455
A_23_P53763	KIAA0226L		A_21_P0002036	LOC100505774
A_23_P206310	KIAA0513		A_21_P0002655	LOC100505774
A_23_P315589	KIAA0930		A_19_P00320343	LOC100507403
A_33_P3256793	KIAA1324		A_21_P0005817	LOC100507403
A_33_P3265222	KIAA1324		A_21_P0005962	LOC100507403
A_33_P3306894	KIAA1549L		A_33_P3648597	LOC283075
A_33_P3232516	KIF18B		A_33_P3771067	LOC283140
A_23_P256956	KIF20A		A_21_P0010228	LOC284825
A_23_P126888	KIF21B		A_19_P00320998	LOC285043
A_33_P3221665	KIF21B		A_21_P0002191	LOC285043
A_33_P3253596	KIF4A		A_21_P0013417	LOC646588
A_33_P3414683	KIFC2		A_33_P3350972	LOC646588
A_23_P212655	KLHL6		A_23_P94216	LONRF1
A_24_P944253	KLHL6		A_32_P190303	LONRF2
A_23_P200838	KMO		A_33_P3315519	LONRF2
A_23_P125265	KPNA2		A_33_P3383326	LPAR1
A_21_P0011517	KRT14		A_19_P00811706	LPP
A_21_P0011633	KRT14		A_33_P3221253	LPP
A_33_P3345534	KRT14		A_23_P73809	LRCH2
A_24_P42136	KRT18		A_33_P3388855	LRPPRC
A_32_P151544	KRT18		A_23_P215024	LRRC1
A_23_P149249	KRTCAP2		A_33_P3244473	LRRC1
A_24_P11506	KYNU		A_23_P157527	LRRCC1
A_23_P73763	LAGE3		A_24_P316939	LRRFIP1
A_33_P3253394	LAIR1		A_23_P211806	LRRFIP2
A_33_P3355230	LAIR1		A_23_P317184	LRRFIP2
A_23_P94030	LAMB1		A_33_P3418175	LYNX1
A_33_P3370940	LAMB1		A_23_P54929	LYRM1
A_23_P162846	LAMP1		A_23_P354074	LYST
A_23_P18604	LAP3		A_23_P143334	MACROD2
A_23_P86283	LAPTM5		A_32_P89352	MACROD2
A_23_P259621	LAT2		A_33_P3281028	MACROD2
A_23_P204847	LCP1		A_24_P75220	MAGI1
A_23_P30547	LCP2		A_33_P3369530	MAGI1
A_32_P216548	LDLRAP1		A_33_P3369535	MAGI1
A_23_P15357	LGALS3BP		A_23_P21376	MAGI2
A_21_P0011535	LGALS9		A_33_P3369520	MAGI3
A_23_P116557	LGALS9		A_23_P17134	MAL
A_33_P3420416	LGALS9		A_33_P3335366	MAML3
A_23_P25994	LGMN		A_33_P3357573	MAML3
A_23_P255104	LHFPL2		A_33_P3242543	MAOA
A_23_P142205	LILRA2		A_23_P85015	MAOB
A_33_P3231414	LILRB1		A_23_P207445	MAP2K6
A_23_P208493	LILRB2		A_23_P42096	MAP3K4
A_32_P70158	LILRB3		A_33_P3245922	MAP3K4
A_24_P65722	LILRB4		A_24_P240242	MAP4
A_33_P3267799	LILRB4		A_33_P3262665	MAP7D3
A_23_P215461	LIMK1		A_33_P3262670	MAP7D3
A_23_P211445	LIMK2		A_24_P179585	MARK1
A_24_P353300	LIMK2		A_23_P71328	MATN2
A_21_P0012274	LINC01296		A_23_P357811	MBNL1
A_21_P0014928	LINC01296		A_24_P56317	MBNL2
A_33_P3237850	LINC01296		A_33_P3391076	MBNL2
A_33_P3398727	LINC01296		A_23_P162171	MCAM
A_19_P00319981	LINC01503		A_33_P3389376	MDM4
A_19_P00322184	LINC01503		A_24_P237486	MECP2
A_19_P00322442	LINC01503		A_33_P3339036	MECP2
A_23_P97860	LIPA		A_24_P538478	MED28
A_23_P84219	LIPH		A_23_P51679	MEF2D
A_24_P9285	LMAN2		A_33_P3341656	MEF2D
A_33_P3367642	LMF2		A_24_P319736	MEIS1
A_23_P67725	LMNB2		A_33_P3342942	MEIS1
A_21_P0012610	LOC100507487		A_23_P88602	MEIS2
A_24_P349207	LOC441081		A_24_P106624	MEOX2
A_33_P3331491	LOC728392		A_23_P90790	METAP1D
A_33_P3211793	LOC729732		A_23_P164057	MFAP4
A_33_P3243500	LOC729732		A_33_P3256680	MFHAS1
A_23_P122216	LOX		A_21_P0014058	MGST3
A_33_P3354464	LOXL1		A_24_P366082	MICAL3
A_23_P111995	LOXL2		A_33_P3267822	MICAL3
A_23_P39799	LOXL3		A_24_P194688	MICU3
A_24_P88763	LOXL3		A_23_P159956	MID2
A_23_P101829	LPAR2		A_23_P300867	MIPOL1
A_23_P204375	LPAR5		A_33_P3335228	MIPOL1
A_24_P406006	LPCAT1		A_23_P54556	MKL2
A_23_P63980	LRFN4		A_23_P142310	MKNK2
A_33_P3280094	LRFN4		A_24_P929754	MKNK2
A_24_P346517	LRGUK		A_23_P145555	MLIP
A_23_P124837	LRP1		A_23_P165783	MLPH
A_33_P3391105	LRP1		A_23_P88817	MLYCD
A_21_P0003885	LRPAP1		A_23_P11224	MMGT1
A_23_P29851	LRPAP1		A_23_P150064	MMRN2
A_24_P181585	LRRC59		A_33_P3278211	MMRN2
A_23_P112004	LRRC6		A_23_P64499	MOB2
A_24_P737939	LRRC73		A_23_P210274	MOB4
A_23_P97365	LRRC8D		A_23_P58993	MOCS1
A_23_P99942	LRRK1		A_33_P3229477	MPP7
A_24_P103469	LST1		A_19_P00317887	MPRIP
A_23_P405129	LTBP2		A_19_P00803575	MPRIP
A_33_P3234697	LXN		A_19_P00811812	MPRIP
A_23_P70688	LY86		A_23_P15348	MPRIP
A_23_P94230	LY96		A_33_P3230526	MPRIP
A_23_P147431	LYN		A_33_P3230528	MPRIP
A_23_P204252	M6PR		A_23_P138089	MPZ
A_33_P3569068	MAD1L1		A_23_P432573	MRGPRF
A_23_P397376	MAF		A_33_P3251984	MRGPRF
A_23_P17345	MAFB		A_23_P102890	MRPS6
A_33_P3220837	MAFB		A_23_P129486	MSRB1
A_24_P391526	MAGED1		A_33_P3278318	MSRB2
A_23_P94857	MAN1B1		A_33_P3278313	MSRB3
A_33_P3299796	MAN1B1		A_23_P53530	MTERF2
A_23_P103601	MAN1C1		A_23_P112846	MTHFD2L
A_24_P237778	MAN1C1		A_32_P100439	MTURN
A_24_P370156	MAN2B1		A_33_P3247644	MTURN
A_23_P258698	MANBA		A_23_P347169	MTUS1
A_23_P132793	MANF		A_33_P3352253	MTUS1
A_23_P500773	MAP3K7		A_23_P400235	MUT
A_23_P5002	MAP4K1		A_23_P161399	MXI1
A_23_P45025	MAPK10		A_33_P3263902	MXI1
A_33_P3254216	MAPK10		A_33_P3383029	MXI1
A_23_P145376	MAPK13		A_24_P324314	MXRA7
A_24_P406132	MAPK13		A_33_P3239587	MXRA7
A_23_P214222	MARCKS		A_24_P945059	MYCT1
A_23_P310	MARCKSL1		A_33_P3641427	MYEF2
A_23_P101992	MARCO		A_33_P3235004	MYH10
A_23_P208516	MBOAT7		A_23_P206920	MYH11
A_32_P103633	MCM2		A_24_P70183	MYH11
A_23_P27571	MCOLN1		A_23_P210425	MYL9
A_23_P65789	MCTP2		A_23_P143817	MYLK
A_33_P3361707	MDM2		A_24_P319923	MYLK
A_23_P8196	ME1		A_33_P3351624	MYO3A
A_33_P3322553	MED25		A_23_P140434	MYO5C
A_33_P3378212	MED25		A_33_P3361037	MYO5C
A_24_P233915	MED8		A_23_P205841	MYO9A
A_19_P00316396	MEG3		A_24_P53241	MYOCD
A_23_P211561	MEI1		A_33_P3259042	MYOCD
A_23_P75453	MEN1		A_23_P96271	MYOM1
A_33_P3414058	MEN1		A_23_P110764	MYOT
A_23_P156970	MEST		A_23_P1320	MYOZ1
A_23_P156809	METTL21A		A_23_P326760	MYRIP
A_24_P64653	METTL7B		A_33_P3245415	N4BP2L1
A_23_P1029	MFAP2		A_33_P3286739	N4BP2L1
A_23_P166677	MFSD1		A_23_P161583	NAALAD2
A_33_P3251985	MFSD1		A_23_P125705	NAP1L2
A_33_P3352562	MFSD12		A_23_P65278	NBEA
A_23_P72157	MFSD7		A_24_P109432	NBEAL1
A_23_P58482	MGAT1		A_33_P3249135	NBEAL1
A_33_P3317664	MGAT1		A_23_P259135	NCOA6
A_21_P0000202	MGAT4B		A_23_P106405	NDN
A_33_P3255209	MGAT5		A_33_P3334515	NDRG2
A_33_P3238074	MIEF1		A_33_P3383233	NDRG2
A_23_P91619	MIF		A_23_P145777	NDUFA4
A_24_P33982	MILR1		A_33_P3341970	NEGR1
A_23_P115885	MINPP1		A_32_P198731	NEURL1B
A_33_P3374210	MKI67		A_33_P3222218	NEURL1B
A_23_P200126	MKNK1		A_23_P200001	NEXN
A_23_P23346	MLLT11		A_33_P3341429	NEXN
A_23_P1691	MMP1		A_33_P3406866	NFASC
A_23_P57417	MMP11		A_33_P3406873	NFASC
A_23_P203888	MMP19		A_33_P3250083	NFATC4
A_24_P184445	MMP19		A_23_P85682	NFIA
A_23_P130919	MOB3A		A_33_P3319625	NFIA
A_23_P31064	MOXD1		A_23_P216448	NFIB
A_24_P198844	MPDU1		A_24_P658427	NFIB
A_33_P3268466	MPDU1		A_33_P3320077	NFIB
A_24_P153568	MPEG1		A_33_P3320079	NFIB
A_33_P3212232	MPEG1		A_33_P3320082	NFIB
A_23_P171296	MPP1		A_33_P3884230	NFIX
A_33_P3247858	MPP1		A_24_P414719	NFYA
A_33_P3415211	MPV17		A_23_P53668	NFYB
A_33_P3415216	MPV17		A_24_P132624	NIPSNAP3B
A_23_P476	MPZL1		A_33_P3271001	NIPSNAP3B
A_33_P3215953	MPZL1		A_33_P3287158	NLGN4X
A_23_P431939	MR1		A_24_P260134	NMNAT3
A_33_P3364741	MRC2		A_23_P70148	NNT
A_23_P408473	MROH1		A_33_P3313055	NOTCH3
A_33_P3404189	MROH1		A_33_P3228102	NPHP3
A_23_P87257	MRPL17		A_23_P147711	NPR1
A_24_P569294	MRPS12		A_23_P69699	NPY1R
A_23_P98565	MS4A14		A_23_P251836	NPY5R
A_33_P3290577	MS4A14		A_23_P392470	NR3C2
A_23_P75769	MS4A4A		A_23_P414519	NRN1
A_23_P203376	MS4A6A		A_23_P95453	NRXN1
A_23_P36120	MS4A6A		A_33_P3273669	NRXN1
A_33_P3352098	MS4A7		A_33_P3273679	NRXN1
A_23_P369479	MSI2		A_33_P3273684	NRXN1
A_23_P392942	MSR1		A_32_P76720	NT5DC3
A_33_P3379326	MSR1		A_23_P360797	NTF3
A_21_P0010517	MST1		A_23_P204630	NTN4
A_33_P3283044	MTCL1		A_24_P359671	NTNG1
A_23_P137865	MTX1		A_33_P3366221	NTNG1
A_33_P3294608	MVP		A_32_P141969	NTRK3
A_23_P6263	MX2		A_33_P3322814	NTRK3
A_23_P362659	MYD88		A_23_P3602	NUDT7
A_23_P100868	MYO19		A_23_P36939	NUFIP1
A_23_P361049	MYO1B		A_33_P3276207	NXPE3
A_24_P7143	MYO1B		A_33_P3241428	OBSL1
A_23_P142447	MYO1F		A_33_P3236109	OCA2
A_24_P206343	MYO1G		A_24_P406601	OLFM1
A_24_P255218	MYO5A		A_33_P3248354	OLFM1
A_24_P229531	NABP1		A_23_P211797	OPA1
A_24_P915007	NACC1		A_33_P3346498	OPA1
A_33_P3349444	NAGA		A_23_P13493	OR51E1
A_23_P154208	NAGK		A_33_P3424491	OR51E1
A_32_P32739	NAGS		A_24_P235756	OR51E2
A_33_P3291776	NANS		A_23_P10442	OSBPL1A
A_23_P95594	NAT1		A_23_P108823	OSBPL6
A_23_P50389	NAT14		A_33_P3255194	OSBPL6
A_24_P102880	NAV1		A_24_P55496	OSR2
A_33_P3405068	NAV1		A_21_P0011054	OTOGL
A_33_P3365432	NCF4		A_21_P0011055	OTOGL
A_24_P210675	NDE1		A_21_P0011056	OTOGL
A_33_P3404508	NDOR1		A_21_P0011057	OTOGL
A_23_P9614	NDUFA4L2		A_21_P0011058	OTOGL
A_23_P97296	NECAP2		A_33_P3358307	OTUD7B
A_33_P3408152	NEFH		A_23_P372848	P2RX1
A_23_P35219	NEK2		A_24_P165864	P2RY14
A_23_P216920	NEK6		A_23_P69179	P3H2
A_33_P3292769	NFAM1		A_33_P3314192	PACSIN2
A_23_P30655	NFKBIE		A_24_P381136	PACSIN3
A_23_P163087	NID2		A_24_P77681	PAIP1
A_33_P3271111	NINJ1		A_24_P860797	PAIP2B
A_23_P143374	NINL		A_23_P346813	PAK3
A_33_P3305731	NINL		A_23_P213102	PALLD
A_23_P46604	NIPAL3		A_33_P3423979	PALLD
A_24_P45367	NIPAL3		A_23_P23669	PALMD
A_33_P3489737	NLN		A_23_P163278	PARP16
A_23_P9883	NLRP3		A_23_P53663	PAWR
A_23_P152804	NME1		A_23_P62953	PBX1
A_23_P156402	NME5		A_24_P173823	PBX1
A_23_P154235	NMI		A_24_P247849	PBX1
A_23_P26649	NMRAL1		A_33_P3255664	PBX1
A_19_P00318172	NOL4L		A_24_P79808	PBXIP1
A_23_P303548	NOL4L		A_33_P3347413	PBXIP1
A_24_P38572	NOL6		A_33_P3410011	PBXIP1
A_23_P54477	NOP10		A_24_P141688	PCBP2
A_23_P48717	NPC2		A_33_P3423230	PCDH19
A_33_P3372389	NPHP4		A_33_P3349646	PCDH7
A_33_P3316456	NPL		A_23_P408249	PCK1
A_33_P3414907	NPL		A_23_P357966	PCMTD1
A_33_P3414912	NPL		A_23_P109322	PCP4
A_33_P3317825	NRAS		A_24_P206328	PDE1C
A_33_P3391290	NREP		A_33_P3331853	PDE1C
A_23_P393727	NRP2		A_33_P3331856	PDE1C
A_24_P50801	NRP2		A_23_P401106	PDE2A
A_33_P3297415	NRP2		A_33_P3240552	PDE4D
A_23_P132856	NRROS		A_33_P3389649	PDE4D
A_23_P75441	NUDT22		A_33_P3389653	PDE4D
A_23_P89056	NUP93		A_33_P3389658	PDE4D
A_23_P64828	OAS1		A_33_P3378514	PDE5A
A_23_P204087	OAS2		A_23_P29096	PDE9A
A_33_P3225512	OAS2		A_24_P124349	PDGFD
A_33_P3225522	OAS2		A_23_P60146	PDGFRL
A_24_P335305	OAS3		A_23_P251095	PDHA1
A_33_P3402489	OAS3		A_33_P3229898	PDHA1
A_23_P409951	OAZ1		A_23_P250478	PDK3
A_33_P3417695	ODF3B		A_24_P243749	PDK4
A_33_P3245927	OGFOD2		A_23_P205098	PDS5B
A_23_P74391	OPN3		A_23_P105651	PDZRN4
A_24_P329353	ORAI2		A_33_P3212729	PDZRN4
A_23_P120194	ORMDL1		A_24_P230948	PER3
A_23_P87500	ORMDL2		A_24_P291231	PER3
A_23_P215525	OSBPL3		A_33_P3268313	PGAM2
A_24_P377499	OSBPL3		A_21_P0011843	PGM5
A_33_P3277373	OSM		A_21_P0013658	PGM5
A_23_P411814	OSTC		A_24_P120907	PGM5
A_33_P3362088	P2RX4		A_24_P254949	PGM5
A_24_P63136	P2RY13		A_23_P323094	PHC1
A_23_P64611	P2RY6		A_33_P3378644	PHC1
A_23_P63038	P3H1		A_23_P85783	PHGDH
A_33_P3389689	P3H1		A_33_P3286066	PHLDB2
A_33_P3214481	P4HA1		A_23_P165788	PHOSPHO2
A_33_P3394933	P4HA2		A_23_P115919	PHYH
A_24_P290286	P4HA3		A_33_P3215640	PI16
A_23_P107412	P4HB		A_23_P200710	PIK3C2B
A_33_P3252043	P4HB		A_32_P465742	PIP5K1B
A_24_P92183	PABPC1L		A_33_P3256725	PIP5K1B
A_33_P3413808	PABPC1L		A_23_P129332	PKD1L2
A_23_P16078	PAFAH1B3		A_32_P92489	PKD1L2
A_33_P3216890	PAG1		A_23_P91221	PKIG
A_24_P160202	PANX2		A_33_P3310293	PKIG
A_23_P385771	PAOX		A_33_P3220202	PKN3
A_33_P3599591	PAPPA		A_23_P321949	PLA2G2A
A_23_P144465	PAPSS1		A_33_P3260634	PLCB4
A_24_P940166	PAPSS2		A_33_P3353502	PLCB4
A_32_P538180	PAQR7		A_23_P35617	PLCE1
A_23_P111804	PARP12		A_33_P3346669	PLCE1
A_24_P161018	PARP14		A_24_P348806	PLEKHA7
A_24_P402779	PARP3		A_23_P76901	PLEKHG3
A_21_P0011120	PARP4		A_33_P3304212	PLEKHG3
A_23_P121898	PARP8		A_23_P384748	PLEKHH2
A_23_P69383	PARP9		A_33_P3315719	PLEKHH2
A_23_P250413	PARVG		A_23_P26154	PLIN1
A_33_P3244347	PC		A_24_P414803	PLN
A_23_P17471	PCED1A		A_23_P56328	PLVAP
A_33_P3396591	PCED1A		A_23_P57961	PLXNB1
A_23_P128817	PCK2		A_32_P86118	PM20D2
A_19_P00806947	PCNA		A_23_P103201	PNRC2
A_23_P28886	PCNA		A_23_P368154	PODN
A_33_P3258612	PCNA		A_23_P329375	POU6F1
A_23_P30275	PCYOX1L		A_23_P211643	PPARA
A_33_P3395876	PDE4A		A_24_P570049	PPARA
A_24_P101201	PDIA3		A_23_P402936	PPFIA2
A_23_P42802	PDIA4		A_23_P154411	PPIG
A_24_P299685	PDPN		A_23_P106906	PPL
A_23_P68730	PDXK		A_23_P147563	PPM1L
A_24_P318967	PDXK		A_23_P204564	PPP1R12A
A_23_P126623	PGD		A_24_P56252	PPP1R12A
A_23_P125829	PGK1		A_21_P0013899	PPP1R12B
A_33_P3357918	PGLS		A_23_P201790	PPP1R12B
A_33_P3363260	PGM2L1		A_33_P3257607	PPP1R12B
A_21_P0000147	PGM3		A_33_P3257609	PPP1R12B
A_23_P19592	PGM3		A_33_P3257617	PPP1R12B
A_24_P942805	PGP		A_33_P3521643	PPP1R12C
A_23_P38482	PHF23		A_33_P3335682	PPP1R14A
A_24_P5550	PHF23		A_33_P3401647	PPP1R14A
A_23_P47614	PHLDA2		A_24_P13285	PPP1R1A
A_24_P244162	PI4K2A		A_24_P201064	PPP1R3B
A_33_P3309319	PIDD1		A_32_P38623	PPP1R9A
A_33_P3351150	PIEZO2		A_33_P3286937	PPP1R9A
A_33_P3353941	PIK3CD		A_24_P388433	PPP2R3A
A_33_P3304170	PIK3CG		A_24_P251221	PPP2R5A
A_23_P66543	PIK3R5		A_32_P516818	PQLC2L
A_24_P366509	PIK3R6		A_32_P225816	PRDM16
A_23_P31224	PILRA		A_33_P3382309	PRDM16
A_23_P399501	PKM		A_33_P3394993	PREX2
A_33_P3224745	PLA2G15		A_33_P3394995	PREX2
A_24_P183128	PLAC8		A_23_P502808	PRIMA1
A_23_P16469	PLAUR		A_32_P15544	PRIMA1
A_23_P56356	PLB1		A_23_P314760	PRKAG2
A_23_P87709	PLBD1		A_23_P203475	PRKCDBP
A_23_P10911	PLBD2		A_24_P250765	PRKG1
A_23_P27515	PLD3		A_23_P66017	PRRT2
A_23_P209678	PLEK		A_33_P3263890	PRRX1
A_23_P28638	PLEKHB2		A_23_P406025	PRUNE2
A_24_P20200	PLEKHB2		A_33_P3294917	PRUNE2
A_24_P873414	PLEKHB2		A_33_P3294921	PRUNE2
A_33_P3746549	PLEKHG4B		A_33_P3226605	PSIP1
A_23_P351342	PLEKHM2		A_33_P3226610	PSIP1
A_23_P255869	PLGRKT		A_23_P79911	PSMF1
A_23_P134953	PLIN2		A_23_P46396	PTBP2
A_23_P101707	PLIN3		A_24_P106910	PTCH1
A_23_P118174	PLK1		A_33_P3415410	PTCH1
A_33_P3298387	PLK1		A_32_P149435	PTCHD1
A_23_P137532	PLOD1		A_33_P3265739	PTGER3
A_33_P3358824	PLOD1		A_33_P3265744	PTGER3
A_23_P5983	PLTP		A_33_P3265749	PTGER3
A_23_P3911	PLXDC1		A_23_P22096	PTK2
A_33_P3209885	PLXDC1		A_33_P3315906	PTP4A3
A_23_P161424	PLXDC2		A_21_P0012454	PTPN11
A_23_P57667	PLXNA1		A_23_P105436	PTPN11
A_23_P414958	PLXNC1		A_23_P99027	PTPN11
A_23_P357546	PNKD		A_33_P3235990	PTPN21
A_23_P16166	PNPLA6		A_33_P3296482	PTPRK
A_33_P3243175	PNPO		A_33_P3296487	PTPRK
A_23_P211227	POFUT2		A_33_P3296497	PTPRK
A_23_P127367	POLD4		A_33_P3296499	PTPRK
A_33_P3511265	POSTN		A_23_P394064	PTRF
A_23_P214681	PPARD		A_23_P141894	PVR
A_23_P409623	PPFIBP2		A_32_P72110	PVR
A_24_P304723	PPIB		A_23_P405815	PYGM
A_33_P3209396	PPIL2		A_23_P77145	RAB11A
A_23_P100355	PPP4C		A_23_P127140	RAB11FIP2
A_23_P62659	PPT1		A_24_P167338	RAB30
A_24_P276628	PPT1		A_21_P0007249	RAB30-AS1
A_24_P194337	PRDM15		A_23_P404678	RAB3D
A_23_P11995	PRDX1		A_23_P410998	RAB5B
A_33_P3377199	PRDX1		A_23_P406448	RAB9B
A_23_P114232	PRDX4		A_24_P126139	RAB9B
A_23_P12989	PRDX5		A_24_P252575	RABGAP1
A_23_P79161	PRELID1		A_33_P3411991	RABGAP1
A_23_P413641	PREX1		A_23_P200325	RABGAP1L
A_33_P3403075	PRR11		A_24_P49349	RABGAP1L
A_23_P139575	PRR13		A_32_P221452	RABL3
A_24_P349466	PRR13		A_23_P40952	RAF1
A_23_P80382	PRR5		A_23_P254165	RAI2
A_33_P3215929	PRR5		A_23_P376599	RALBP1
A_23_P12680	PSAP		A_23_P151565	RALGAPA1
A_24_P309317	PSAP		A_24_P918843	RALGAPA1
A_23_P68121	PSD4		A_33_P3470781	RALGAPA2
A_33_P3312504	PSD4		A_33_P3342285	RAP1A
A_23_P106174	PSEN1		A_23_P133095	RAPGEF2
A_23_P205686	PSEN1		A_23_P151307	RAPGEF3
A_24_P48587	PSENEN		A_32_P393316	RAPGEF3
A_33_P3288359	PSMB10		A_33_P3389178	RAPGEF3
A_23_P170058	PSMB2		A_33_P3221618	RAPGEF5
A_24_P284893	PSMB2		A_23_P64058	RASGRP2
A_33_P3234899	PSMB3		A_33_P3209960	RASGRP2
A_23_P168868	PTDSS1		A_33_P3209962	RASGRP2
A_23_P151710	PTGER2		A_23_P119353	RASIP1
A_23_P216966	PTGS1		A_23_P14124	RASL11A
A_24_P320545	PTK7		A_24_P150580	RASL12
A_24_P870620	PTN		A_23_P2397	RASSF3
A_24_P372562	PTPMT1		A_33_P3398411	RASSF3
A_24_P80135	PTPN18		A_24_P199251	RASSF9
A_23_P201181	PTPN22		A_23_P35645	RBM17
A_23_P162486	PTPN6		A_23_P167812	RBM24
A_23_P12392	PTPRC		A_23_P92786	RBM27
A_33_P3364808	PTPRC		A_24_P165423	RBP7
A_33_P3364811	PTPRC		A_23_P71316	RBPMS
A_33_P3364821	PTPRC		A_24_P930418	RBPMS
A_33_P3309556	PTPRE		A_23_P100056	RBPMS2
A_24_P921321	PTPRJ		A_32_P96807	RC3H1
A_32_P66804	PTPRN2		A_32_P156851	RCAN2
A_24_P16036	PTRHD1		A_33_P3230818	RCAN2
A_23_P109345	PTTG1IP		A_33_P3228300	RCL1
A_23_P26629	PYCARD		A_23_P96285	REEP1
A_23_P34233	QPRT		A_23_P350045	REEP5
A_33_P3225268	QSOX1		A_33_P3323959	RELN
A_33_P3225273	QSOX1		A_23_P28948	REM1
A_23_P46369	RAB13		A_24_P342591	RERE
A_23_P107612	RAB27B		A_24_P321525	RERG
A_23_P126939	RAB29		A_23_P64919	RERGL
A_24_P236799	RAB31		A_23_P167081	REST
A_23_P218770	RAC2		A_32_P126557	RGS6
A_24_P228717	RAC2		A_33_P3212022	RGS6
A_33_P3215123	RAP1GDS1		A_21_P0011851	RHOQ
A_23_P18078	RARRES1		A_32_P49844	RHOQ
A_23_P79069	RASAL3		A_32_P49848	RHOQ
A_23_P133386	RASGRF2		A_33_P3271323	RHOQ
A_24_P295590	RASSF4		A_23_P64932	RIC8B
A_24_P336584	RASSF5		A_33_P3362696	RIC8B
A_23_P132910	RBM47		A_32_P193322	RICTOR
A_24_P226108	RBM47		A_23_P361841	RIMKLB
A_23_P257649	RBP1		A_24_P7157	RIMKLB
A_23_P391275	RCAN3		A_24_P114339	RMND5A
A_23_P74950	RCC2		A_33_P3237699	RMND5A
A_33_P3215517	RCC2		A_33_P3281532	RMND5A
A_23_P1641	RCE1		A_21_P0000142	RNF103
A_23_P67339	RCN3		A_24_P350589	RNF150
A_32_P25050	RDH10		A_24_P98385	RNF20
A_23_P25684	RDH11		A_33_P3326105	RNF216
A_23_P96209	REEP4		A_33_P3341365	RNF216
A_24_P38951	RELT		A_24_P4334	RNF38
A_23_P137157	RENBP		A_33_P3251054	RNF38
A_23_P85392	RER1		A_23_P130429	ROCK1
A_33_P3353712	RER1		A_24_P538403	ROCK1
A_23_P138717	RGS10		A_23_P209689	ROCK2
A_23_P124927	RGS14		A_33_P3257140	ROCK2
A_23_P433855	RGS4		A_24_P410605	ROR1
A_23_P8561	RHBDD2		A_32_P4018	ROR1
A_33_P3274069	RHBDD3		A_33_P3235856	RORB
A_33_P3330731	RHBDD3		A_23_P253200	RPL15
A_24_P225534	RHBDL2		A_24_P849801	RPL22
A_24_P104119	RHOF		A_32_P210252	RPL22
A_33_P3317376	RHOG		A_33_P3291349	RPRD1A
A_24_P82032	RHOJ		A_23_P60657	RPRD2
A_23_P151820	RIN3		A_33_P3381781	RPRD2
A_33_P3375234	RMDN3		A_23_P125596	RPS6KA6
A_32_P1712	RNASE2		A_24_P262127	RRAD
A_23_P3014	RNASE6		A_33_P3888365	RSBN1
A_24_P289471	RNASET2		A_23_P216307	RUNX1T1
A_24_P360269	RNASET2		A_23_P137797	RYR2
A_23_P41734	RNF130		A_33_P3251727	RYR2
A_33_P3255544	RNF130		A_33_P3800734	RYR3
A_23_P252283	RNF135		A_33_P3270956	SAMD12
A_24_P144773	RNF145		A_33_P3326225	SAMD12
A_19_P00317052	RNF213		A_24_P383523	SAMD4A
A_19_P00804072	RNF213		A_24_P381555	SAP18
A_23_P204158	RNFT2		A_23_P259741	SATB1
A_33_P3230103	RNFT2		A_23_P170649	SBSPON
A_23_P143958	RPL22L1		A_33_P3283196	SCAF11
A_32_P205553	RPL26L1		A_23_P163408	SCAPER
A_24_P63262	RPN1		A_23_P102331	SCN7A
A_33_P3240258	RPN2		A_23_P90944	SCN7A
A_33_P3332145	RPN2		A_33_P3326682	SDHC
A_24_P396650	RPS6KA1		A_23_P93727	SDK1
A_33_P3352307	RPS6KA1		A_33_P3283430	SEL1L2
A_23_P120566	RRBP1		A_23_P86021	SELENBP1
A_33_P3220277	RRBP1		A_23_P6413	SELM
A_24_P148811	RUVBL1		A_24_P213478	SEMA6A
A_23_P126593	S100A11		A_24_P10226	SEMA6D
A_23_P145863	S100A11		A_23_P27724	SEPW1
A_23_P147918	S100A16		A_33_P3326432	SEPW1
A_24_P175187	SAMD9		A_23_P166929	SERPINI1
A_23_P145874	SAMD9L		A_23_P319895	SETD1B
A_33_P3264846	SAMD9L		A_23_P80643	SETMAR
A_23_P137016	SAT1		A_33_P3353916	SETMAR
A_33_P3371718	SAT1		A_23_P10121	SFRP1
A_33_P3371727	SAT1		A_33_P3357843	SGCB
A_23_P385081	SCAMP2		A_32_P4595	SGCD
A_23_P92543	SCFD2		A_33_P3267375	SGCD
A_23_P145006	SCGB3A2		A_33_P3267380	SGCD
A_23_P132388	SCO2		A_33_P3229617	SGCE
A_23_P152548	SCPEP1		A_32_P527371	SGSM1
A_33_P3228023	SCPEP1		A_33_P3327822	SH3BGR
A_23_P16944	SDC1		A_23_P148297	SH3BGRL
A_23_P74887	SDC3		A_24_P120537	SH3RF2
A_33_P3241884	SDC3		A_23_P400716	SHE
A_33_P3335248	SDCCAG3		A_33_P3221859	SHOX2
A_23_P6344	SDF2L1		A_33_P3417328	SHROOM3
A_33_P3287529	SDF4		A_23_P303423	SLAIN2
A_33_P3227472	SDSL		A_32_P309404	SLC22A3
A_33_P3210909	SEC13		A_23_P142714	SLC25A12
A_23_P206960	SEC14L1		A_33_P3267948	SLC25A23
A_23_P17811	SEC14L2		A_24_P206047	SLC25A4
A_23_P6119	SEC23B		A_24_P179816	SLC27A3
A_24_P690924	SEC23B		A_24_P261734	SLC38A1
A_23_P212458	SEC61A1		A_23_P130735	SLC6A16
A_24_P8494	SEC61B		A_23_P135669	SLCO5A1
A_23_P426021	SEL1L3		A_23_P65307	SLITRK6
A_23_P64860	SELPLG		A_33_P3230189	SLITRK6
A_24_P261169	SEMA4D		A_24_P942773	SLMAP
A_33_P3372727	SEMA5A		A_33_P3243394	SLMAP
A_23_P423457	SERINC5		A_33_P3243399	SLMAP
A_23_P218111	SERPINA1		A_19_P00804817	SMAD4
A_33_P3241511	SERPIND1		A_19_P00812250	SMAD4
A_24_P158089	SERPINE1		A_23_P27346	SMAD4
A_23_P50919	SERPINE2		A_23_P128073	SMARCC2
A_33_P3269203	SERPINH1		A_23_P164387	SMARCE1
A_23_P10194	SEZ6L2		A_23_P333063	SMARCE1
A_24_P417460	SFMBT2		A_24_P67534	SMIM10
A_33_P3387455	SFMBT2		A_24_P388940	SMIM8
A_23_P19673	SGK1		A_23_P211428	SMTN
A_23_P250212	SGK223		A_23_P353316	SMURF1
A_33_P3327847	SGPL1		A_23_P19020	SNCAIP
A_23_P254254	SGSH		A_33_P3334673	SNCAIP
A_24_P201739	SH2B3		A_33_P3334679	SNCAIP
A_23_P160618	SH2D2A		A_23_P251293	SNCG
A_23_P126388	SH3BGRL3		A_24_P322709	SNTA1
A_33_P3286334	SH3BP1		A_23_P95029	SNTB1
A_33_P3414799	SH3BP2		A_23_P251132	SNTG2
A_23_P374782	SH3KBP1		A_23_P156907	SOBP
A_24_P289139	SH3KBP1		A_33_P3363485	SOBP
A_33_P3387145	SH3KBP1		A_33_P3391419	SOBP
A_32_P24585	SH3PXD2B		A_23_P254741	SOD3
A_23_P41390	SH3TC1		A_23_P402733	SON
A_33_P3399443	SH3TC1		A_24_P317907	SORBS1
A_23_P200443	SHC1		A_33_P3288329	SORBS1
A_24_P68585	SHC1		A_33_P3313314	SORBS1
A_33_P3270636	SHISA5		A_23_P121795	SORBS2
A_23_P24616	SIAE		A_24_P140475	SORBS2
A_33_P3411741	SIDT2		A_33_P3406861	SORBS2
A_23_P84344	SIGIRR		A_33_P3414192	SORCS1
A_23_P17481	SIGLEC1		A_23_P118571	SOST
A_23_P38784	SIGLEC7		A_23_P82775	SOX17
A_23_P127460	SIPA1		A_24_P27234	SOX5
A_23_P210708	SIRPA		A_33_P3233916	SOX6
A_24_P202840	SIRPB2		A_23_P306987	SOX7
A_33_P3388312	SKAP2		A_23_P113351	SPARCL1
A_23_P216340	SLA		A_24_P270890	SPOP
A_24_P45451	SLAMF6		A_24_P551028	SPOPL
A_33_P3303857	SLAMF6		A_23_P128698	SPRY2
A_24_P353638	SLAMF7		A_33_P3258467	SPTBN1
A_23_P200138	SLAMF8		A_24_P337657	SRF
A_33_P3702055	SLC11A1		A_33_P3346073	SRL
A_23_P139820	SLC11A2		A_23_P96383	SRPX
A_24_P381494	SLC11A2		A_23_P33791	SSBP2
A_33_P3293675	SLC12A7		A_23_P500333	SSBP3
A_33_P3357530	SLC12A7		A_23_P68949	ST13
A_33_P3298861	SLC12A8		A_24_P127021	ST13
A_24_P126471	SLC12A9		A_32_P156892	ST13
A_23_P19778	SLC13A4		A_24_P234415	STAC
A_23_P92107	SLC15A2		A_23_P357365	STAG1
A_23_P75786	SLC15A3		A_21_P0011319	STARD9
A_33_P3416321	SLC17A5		A_21_P0011322	STARD9
A_33_P3229156	SLC17A9		A_21_P0011323	STARD9
A_33_P3321230	SLC18B1		A_23_P380010	STARD9
A_33_P3265549	SLC19A1		A_33_P3244117	STARD9
A_21_P0000065	SLC1A3		A_33_P3281468	STARD9
A_24_P286114	SLC1A3		A_33_P3329898	STARD9
A_23_P165657	SLC20A1		A_33_P3380867	STAT5B
A_23_P388900	SLC22A15		A_33_P3318322	STEAP4
A_33_P3361412	SLC22A15		A_33_P3555937	STEAP4
A_24_P350228	SLC22A23		A_24_P163237	STOX2
A_33_P3409154	SLC22A23		A_23_P147070	SUN1
A_23_P135966	SLC25A14		A_23_P169838	SUN1
A_21_P0012276	SLC25A15		A_33_P3369663	SUN1
A_33_P3840512	SLC25A15		A_23_P216596	SVEP1
A_33_P3350074	SLC25A19		A_23_P35349	SVIL
A_23_P46871	SLC29A3		A_24_P111242	SVIP
A_24_P271323	SLC2A10		A_33_P3333054	SYBU
A_33_P3317797	SLC2A5		A_32_P8402	SYNCRIP
A_23_P213014	SLC2A9		A_23_P500861	SYNE1
A_24_P321068	SLC31A1		A_33_P3335910	SYNE1
A_24_P310616	SLC35A2		A_33_P3335915	SYNE1
A_33_P3261737	SLC35A2		A_33_P3335920	SYNE1
A_23_P89455	SLC35B1		A_24_P68311	SYNE2
A_23_P147729	SLC35E3		A_33_P3210278	SYNE2
A_33_P3261743	SLC37A2		A_24_P104407	SYNM
A_23_P35970	SLC37A4		A_32_P440667	SYNPO2
A_23_P119778	SLC39A10		A_33_P3390868	SYNPO2
A_24_P57528	SLC39A11		A_33_P3376095	SYPL2
A_24_P382467	SLC39A3		A_33_P3385376	SYPL2
A_33_P3240353	SLC39A4		A_23_P53193	SYTL2
A_23_P70571	SLC39A7		A_23_P127186	TACC2
A_23_P75811	SLC3A2		A_24_P148590	TACR1
A_23_P205074	SLC46A3		A_24_P376441	TAF5L
A_24_P75680	SLC4A8		A_33_P3242323	TAF5L
A_24_P88565	SLC50A1		A_24_P391431	TAF9B
A_33_P3274696	SLC52A2		A_23_P87011	TAGLN
A_21_P0000624	SLC6A13		A_23_P87013	TAGLN
A_23_P64980	SLC6A13		A_23_P301372	TAPT1
A_33_P3303772	SLC6A3		A_33_P3279920	TARDBP
A_24_P359191	SLC6A6		A_23_P120557	TASP1
A_24_P46093	SLC6A6		A_24_P943613	TBC1D1
A_24_P71373	SLC9A1		A_24_P417162	TBL1X
A_23_P150768	SLCO2B1		A_33_P3347168	TBL1X
A_23_P364766	SLX4IP		A_23_P164451	TBX2
A_23_P75430	SMCO4		A_33_P3378665	TC2N
A_23_P300124	SMCR8		A_23_P419107	TCP11L2
A_23_P56127	SMG9		A_23_P393686	TDRP
A_23_P203488	SMPD1		A_23_P119344	TEAD2
A_23_P42829	SND1		A_33_P3283863	TENM1
A_24_P98109	SNX10		A_23_P330070	TFPI
A_33_P3289536	SNX10		A_33_P3258274	TFPI
A_23_P131954	SNX5		A_23_P200780	TGFBR3
A_21_P0014550	SNX6		A_33_P3409974	THRB
A_33_P3292679	SNX6		A_33_P3663974	THRB
A_24_P216654	SOAT1		A_23_P363954	THRSP
A_23_P77103	SORD		A_23_P119214	TIMM44
A_23_P120002	SP110		A_32_P70315	TIMP4
A_23_P209726	SP140		A_33_P3355266	TINAGL1
A_24_P328504	SP140		A_33_P3399028	TLK2
A_23_P337753	SP140L		A_24_P385585	TMEM18
A_33_P3808996	SPATS2		A_24_P12904	TMEM245
A_23_P41948	SPDL1		A_23_P60259	TMEM38B
A_23_P147450	SPG21		A_33_P3401428	TMEM38B
A_23_P303181	SPHK2		A_24_P143171	TMEM47
A_23_P27795	SPINT2		A_23_P314805	TMEM56
A_24_P339153	SPNS1		A_23_P112289	TMOD1
A_33_P3214943	SPOCK2		A_23_P48803	TMOD2
A_33_P3214948	SPOCK2		A_32_P2452	TMTC1
A_23_P7313	SPP1		A_33_P3249364	TMTC1
A_23_P257578	SRA1		A_23_P157865	TNC
A_21_P0000574	SRD5A1		A_23_P127824	TNNT3
A_23_P30223	SRD5A1		A_33_P3382229	TNNT3
A_23_P86653	SRGN		A_24_P105733	TNS1
A_23_P74269	SRM		A_33_P3209491	TNS1
A_23_P80773	SRPRB		A_33_P3738458	TNS1
A_24_P410086	SSBP4		A_23_P151297	TNS2
A_23_P429560	SSH1		A_24_P267997	TOR1AIP1
A_24_P332647	SSH1		A_23_P404134	TOX4
A_33_P3396692	SSR1		A_24_P357465	TP53INP2
A_24_P282578	SSR2		A_33_P3264612	TPCN2
A_23_P259172	SSR4		A_23_P31143	TPD52L1
A_23_P47282	ST14		A_33_P3398065	TPD52L1
A_23_P31896	ST3GAL1		A_33_P3335966	TPM1
A_33_P3382276	ST6GAL1		A_23_P216501	TPM2
A_23_P32500	STAB1		A_33_P3270599	TPM2
A_24_P274270	STAT1		A_33_P3405848	TPO
A_33_P3213064	STAT2		A_21_P0010758	TRABD2B
A_23_P305198	STAT4		A_32_P170003	TRAF3IP1
A_23_P68031	STAT4		A_23_P115636	TRDMT1
A_23_P90601	STEAP3		A_32_P21579	TRDMT1
A_24_P200000	STEAP3		A_33_P3399581	TRDMT1
A_33_P3400477	STIL		A_33_P3390793	TRIM36
A_21_P0013130	STK19		A_24_P277615	TRIM7
A_23_P19479	STK19		A_23_P147984	TRIP12
A_23_P335905	STK36		A_23_P143247	TSHZ2
A_33_P3222648	STK4		A_23_P114185	TSPAN7
A_33_P3317523	STMN1		A_23_P36531	TSPAN8
A_33_P3307500	STRA6		A_23_P19164	TTC1
A_24_P147407	STRADA		A_23_P333852	TTLL11
A_33_P3224157	STRADA		A_24_P165450	TTLL7
A_23_P111635	STYXL1		A_33_P3348164	TTLL7
A_33_P3333030	SUFU		A_23_P308058	TUSC5
A_23_P154605	SULF2		A_23_P146997	TXLNG
A_23_P102937	SUMO3		A_24_P376229	UBA2
A_24_P89971	SURF4		A_33_P3383034	UBA2
A_33_P3222783	SURF4		A_23_P145584	UBE2H
A_23_P401076	SUSD3		A_33_P3341234	UBE2H
A_23_P371787	SUSD6		A_21_P0011386	UBE2Q2L
A_23_P9255	SYK		A_21_P0013887	UBE2Q2L
A_23_P33847	SYN1		A_24_P44341	UGGT2
A_23_P211522	SYNGR1		A_23_P253046	UGP2
A_33_P3284404	SYNGR1		A_33_P3423585	UNC13C
A_23_P316974	SYNJ2		A_33_P3299882	UQCRB
A_24_P294821	SYNJ2		A_24_P237613	USP12
A_23_P212844	TACC3		A_23_P40989	USP13
A_24_P354724	TAGAP		A_33_P3239954	USP14
A_32_P18258	TALDO1		A_23_P24966	USP2
A_23_P87603	TARBP2		A_24_P107317	USP2
A_23_P155830	TBC1D14		A_23_P171095	USP27X
A_33_P3241937	TBC1D16		A_24_P322908	USP27X
A_23_P109593	TBC1D22A		A_33_P3308706	USP47
A_24_P274814	TBXAS1		A_24_P245108	USP7
A_33_P3219965	TCIRG1		A_33_P3387771	USP9X
A_23_P40611	TCN2		A_32_P524014	UTRN
A_33_P3210965	TCTN1		A_33_P3234855	UTRN
A_32_P194072	TECPR1		A_33_P3234859	UTRN
A_23_P41009	TEX264		A_33_P3234864	UTRN
A_32_P199301	TFDP1		A_33_P3419460	VAPA
A_33_P3384452	TFDP1		A_33_P3365586	VAPB
A_33_P3287039	TFPT		A_21_P0012473	VEZF1
A_24_P79054	TGFB1		A_24_P924591	VEZF1
A_33_P3331451	TGFBR1		A_23_P132763	VGLL3
A_33_P3227375	THBS2		A_24_P67585	VGLL3
A_33_P3365735	THBS2		A_24_P105933	VIPR1
A_24_P85775	THEMIS2		A_23_P145978	VIPR2
A_23_P62115	TIMP1		A_23_P56578	VIT
A_23_P92082	TKT		A_33_P3300262	VIT
A_23_P10873	TLR1		A_33_P3300267	VIT
A_24_P69538	TLR4		A_23_P43476	VLDLR
A_32_P66881	TLR4		A_33_P3284925	VLDLR
A_23_P85903	TLR5		A_24_P26177	VPRBP
A_33_P3263423	TLR5		A_23_P364837	VPS13D
A_23_P256561	TLR6		A_33_P3378689	WAC
A_23_P73837	TLR8		A_23_P140035	WBP4
A_23_P502678	TM2D2		A_23_P111517	WBSCR17
A_23_P77117	TM6SF1		A_23_P121499	WFS1
A_33_P3217028	TM9SF1		A_24_P106839	WHSC1L1
A_23_P346093	TMC8		A_24_P317719	WHSC1L1
A_24_P400573	TMC8		A_33_P3274299	WIPF3
A_23_P355067	TMCO1		A_33_P3397840	WIPF3
A_24_P164731	TMED1		A_23_P102611	WISP2
A_24_P917833	TMED10		A_24_P253003	WNT11
A_23_P26173	TMED3		A_23_P4353	WSB1
A_23_P70127	TMED9		A_33_P3381948	WTIP
A_33_P3282566	TMEM104		A_24_P116606	WWOX
A_23_P435521	TMEM106A		A_32_P134007	XKR4
A_33_P3370305	TMEM106A		A_23_P104762	YAP1
A_24_P284353	TMEM107		A_23_P25224	YBX3
A_23_P24716	TMEM132A		A_24_P625382	YBX3
A_23_P79043	TMEM147		A_33_P3315600	YY1
A_33_P3221868	TMEM216		A_23_P318300	ZAK
A_23_P47527	TMEM258		A_33_P3613000	ZBTB10
A_33_P3344831	TMEM45A		A_33_P3341474	ZBTB38
A_24_P113824	TMEM50A		A_33_P3402304	ZBTB7C
A_23_P103282	TMEM59		A_23_P20363	ZC2HC1A
A_23_P140907	TMEM8A		A_24_P121406	ZC3H13
A_23_P162087	TMEM9B		A_33_P3281139	ZC3H13
A_23_P68106	TMSB10		A_24_P6825	ZCCHC18
A_23_P165624	TNFAIP6		A_33_P3303355	ZCCHC18
A_24_P218265	TNFRSF10B		A_21_P0012878	ZDHHC11
A_24_P54174	TNFRSF1B		A_33_P3344209	ZDHHC11
A_33_P3322274	TNFRSF1B		A_23_P142560	ZEB2
A_23_P30666	TNFRSF21		A_33_P3243832	ZEB2
A_23_P152620	TNFSF13		A_21_P0000081	ZFAND1
A_23_P14174	TNFSF13B		A_23_P146050	ZFAND1
A_23_P169257	TNFSF8		A_33_P3231542	ZFHX3
A_32_P480177	TNN		A_23_P133359	ZFP2
A_24_P346431	TNS3		A_23_P14273	ZFYVE21
A_23_P60534	TOR2A		A_23_P168951	ZHX2
A_23_P5392	TP53I3		A_32_P131050	ZNF148
A_33_P3392077	TP53I3		A_33_P3298661	ZNF148
A_24_P211206	TPM3		A_24_P205019	ZNF250
A_32_P29784	TPM3		A_24_P137997	ZNF34
A_33_P3223980	TPM3		A_23_P357248	ZNF343
A_24_P38815	TPP1		A_23_P113748	ZNF385D
A_33_P3324454	TPP1		A_23_P146077	ZNF395
A_23_P132226	TPST2		A_23_P326009	ZNF471
A_23_P68610	TPX2		A_24_P201125	ZNF510
A_33_P3862354	TRABD		A_24_P419177	ZNF638
A_23_P37068	TRAF3		A_33_P3231705	ZNF677
A_23_P323761	TRAF3IP3		A_33_P3421325	ZNF782
A_33_P3268403	TRAF3IP3		A_33_P3261565	ZRANB1
A_33_P3281403	TRAF3IP3		A_23_P214533	ZSCAN31
A_33_P3421351	TRAF3IP3
A_23_P112135	TRAM1
A_21_P0012437	TRANK1
A_21_P0012438	TRANK1
A_21_P0012439	TRANK1
A_21_P0012440	TRANK1
A_32_P99432	TRAPPC5
A_33_P3319905	TREM1
A_24_P396753	TRIB2
A_23_P216655	TRIM14
A_23_P425752	TRIM14
A_24_P163405	TRIM27
A_32_P137035	TRIM27
A_23_P250485	TRIM62
A_33_P3315423	TRIM62
A_23_P425880	TRIO
A_33_P3415500	TRIO
A_33_P3407256	TRIP13
A_33_P3340014	TRO
A_33_P3257784	TSPAN17
A_24_P365901	TSPAN33
A_33_P3325349	TSPAN5
A_23_P256773	TSSC1
A_23_P94301	TSTA3
A_32_P123629	TTC39C
A_33_P3427102	TTL
A_23_P331895	TTYH3
A_24_P95154	TUSC3
A_23_P200199	TXNDC12
A_33_P3409062	TYROBP
A_23_P135164	UAP1L1
A_24_P194714	UBALD2
A_23_P75741	UBE2L6
A_33_P3390521	UBE2Z
A_23_P47704	UCP2
A_23_P145485	ULBP2
A_23_P49842	UNC119
A_23_P52336	UNC5B
A_21_P0012568	UNC93B1
A_33_P3262758	UNC93B1
A_33_P3404470	UNC93B1
A_23_P422540	USP22
A_23_P130020	UTP18
A_23_P28434	VAMP8
A_23_P38959	VAV1
A_23_P144959	VCAN
A_23_P162589	VDR
A_23_P100486	VKORC1
A_23_P168211	VOPP1
A_23_P143303	VPS16
A_23_P66599	VPS25
A_24_P107336	VPS26B
A_24_P279489	VPS53
A_23_P217269	VSIG4
A_23_P96331	WAS
A_19_P00315922	WDFY4
A_32_P30905	WDFY4
A_32_P321996	WDFY4
A_33_P3304878	WDFY4
A_33_P3259423	WDR55
A_23_P354208	WDR81
A_23_P141394	WIPI1
A_24_P149395	WIPI2
A_23_P169097	WISP1
A_23_P138352	WNT2B
A_24_P557479	XAF1
A_23_P331253	XPNPEP1
A_33_P3228366	XPO5
A_23_P340722	XPOT
A_23_P345710	XXYLT1
A_23_P379550	YARS
A_23_P47226	YIF1A
A_33_P3364379	YIF1A
A_23_P153628	YIF1B
A_23_P200239	YIPF1
A_33_P3273364	YIPF2
A_23_P111005	YIPF3
A_23_P217507	ZBED1
A_24_P109176	ZC3H12D
A_32_P65533	ZC3H12D
A_33_P3419399	ZC3H12D
A_23_P158007	ZDHHC12
A_33_P3356701	ZDHHC12
A_23_P99397	ZDHHC20
A_23_P160200	ZFP69B
A_33_P3329664	ZFP92
A_23_P113283	ZMAT3
A_23_P89570	ZMYND15
A_23_P16058	ZNF296
A_23_P91250	ZNF334
A_23_P142671	ZNF513
A_23_P50217	ZNF671
A_33_P3283992	ZNF671
A_33_P3423435	ZNF710
A_33_P3433873	ZWILCH
A_23_P63789	ZWINT
