# Supplementary material for: Aberrant expression of lncRNAs and mRNAs in patients with intracranial aneurysm
Source: Oncotarget. 2016 Dec 11;8(2):2477–84. doi: 10.18632/oncotarget.13908 (PMC5356817; doi:10.18632/oncotarget.13908)
Supplement: Supplementary file 3 [file oncotarget-08-2477-s003.xls]

## Sheet: A. VSMC
A. Vascular smooth muscle contraction
Source	Target	Correlation	P.value	Source.GeneSymbol	Target.GeneSymbol
p29587	A_23_P166616	-0.942275	6.24878e-12	TCONS_00017927	AGTR1
p29588	A_23_P166616	-0.939312	1.06861e-11	TCONS_00018436	AGTR1
p37716_v4	A_23_P166616	-0.927866	6.77334e-11	ENST00000607112.1	AGTR1
p37712_v4	A_23_P166616	-0.92554	9.49889e-11	ENST00000606165.1	AGTR1
p36388_v4	A_23_P166616	-0.909212	7.78257e-10	NR_015369.1	AGTR1
p37713_v4	A_23_P166616	-0.910393	6.77649e-10	ENST00000606188.1	AGTR1
RNA147678|p0782_imsncRNA568	A_23_P166616	-0.933347	2.91456e-11	RNA147678|p0782_imsncRNA568	AGTR1
p35263_v4	A_23_P166616	-0.903912	1.41632e-09	ENST00000412095.1	AGTR1
p1111	A_23_P166616	-0.90983	7.24057e-10	ENST00000587691.1	AGTR1
p21642	A_23_P166616	-0.910546	6.65492e-10	TCONS_00029311	AGTR1
p35167_v4	A_23_P166616	-0.906773	1.02973e-09	ENST00000504474.1	AGTR1
p34989_v4	A_23_P166616	-0.906186	1.10024e-09	ENST00000455811.2	AGTR1
p39993_v4	A_23_P166616	0.924553	1.09276e-10	XR_241419.1	AGTR1
p39624_v4	A_23_P166616	0.906015	1.12161e-09	XR_426963.1	AGTR1
p19232	A_23_P166616	0.920092	2.01276e-10	TCONS_00021860	AGTR1
p39623_v4	A_23_P166616	0.91688	3.0579e-10	XR_245055.2	AGTR1
p33894	A_23_P166616	0.921561	1.65259e-10	HIT000558607	AGTR1
p27844	A_23_P166616	0.906828	1.02334e-09	uc.460+	AGTR1
p16281	A_23_P166616	0.906613	1.0485e-09	ENST00000522980.1	AGTR1
p36214_v4	A_23_P166616	0.91942	2.19993e-10	TCONS_00013488	AGTR1
p3142	A_23_P166616	0.901868	1.76794e-09	ENST00000548450.1	AGTR1
p42046_v4	A_23_P166616	0.905864	1.14074e-09	XR_246123.1	AGTR1
p26523	A_23_P166616	0.907877	9.08036e-10	uc004ags.1	AGTR1
p11354	A_23_P166616	0.910946	6.34747e-10	ENST00000438017.1	AGTR1
p37060_v4	A_23_P166616	0.901981	1.74672e-09	ENST00000457852.3	AGTR1
p14593	A_23_P166616	0.921095	1.75992e-10	ENST00000438676.1	AGTR1
p25684	A_23_P166616	0.905828	1.14536e-09	uc001bsm.3	AGTR1
p14595	A_23_P166616	0.905874	1.13945e-09	ENST00000455530.1	AGTR1
p28605	A_23_P166616	0.909184	7.80781e-10	ASO1638	AGTR1
p39421_v4	A_23_P166616	0.92137	1.6959e-10	XR_254343.2	AGTR1
p15107	A_23_P166616	0.906645	1.04475e-09	ENST00000435523.1	AGTR1
p24776	A_33_P3257140	-0.915614	3.58934e-10	NR_040073.1	ROCK2
p37716_v4	A_33_P3257140	-0.923108	1.3372e-10	ENST00000607112.1	ROCK2
p37712_v4	A_33_P3257140	-0.9073	9.69906e-10	ENST00000606165.1	ROCK2
p15605	A_33_P3257140	-0.941523	7.17937e-12	ENST00000602711.1	ROCK2
p37713_v4	A_33_P3257140	-0.927388	7.26703e-11	ENST00000606188.1	ROCK2
p12768	A_33_P3257140	-0.938351	1.26463e-11	ENST00000503259.1	ROCK2
p12769	A_33_P3257140	-0.911962	5.622e-10	ENST00000507802.1	ROCK2
p34085_v4	A_33_P3257140	-0.935391	2.08886e-11	ENST00000458084.1	ROCK2
p18098	A_33_P3257140	-0.922575	1.43902e-10	TCONS_00018687	ROCK2
p33393	A_33_P3257140	-0.93188	3.67724e-11	ENST00000526609.1	ROCK2
p33392	A_33_P3257140	-0.900193	2.11274e-09	ENST00000525518.1	ROCK2
p33899	A_33_P3257140	-0.928501	6.16436e-11	HIT000299623	ROCK2
p20726	A_33_P3257140	-0.914006	4.38408e-10	TCONS_00027083	ROCK2
p34508_v4	A_33_P3257140	-0.912679	5.15594e-10	ENST00000415124.1	ROCK2
p39993_v4	A_33_P3257140	0.9389	1.14908e-11	XR_241419.1	ROCK2
p19232	A_33_P3257140	0.91756	2.80282e-10	TCONS_00021860	ROCK2
p27822	A_33_P3257140	0.925108	1.01019e-10	uc.460-	ROCK2
p41707_v4	A_33_P3257140	0.933248	2.96099e-11	XR_242534.1	ROCK2
p29468	A_33_P3257140	0.907154	9.86103e-10	ENST00000438573.1	ROCK2
p15250	A_33_P3257140	0.914421	4.16527e-10	ENST00000436328.1	ROCK2
p16281	A_33_P3257140	0.927169	7.50413e-11	ENST00000522980.1	ROCK2
p27150	A_33_P3257140	0.919227	2.25651e-10	uc.337+	ROCK2
p36214_v4	A_33_P3257140	0.918633	2.43904e-10	TCONS_00013488	ROCK2
p28609	A_33_P3257140	0.920468	1.91429e-10	ASO2271	ROCK2
p41708_v4	A_33_P3257140	0.940758	8.25273e-12	XR_242533.1	ROCK2
p27138	A_33_P3257140	0.901177	1.90366e-09	uc.337-	ROCK2
p16791	A_33_P3257140	0.942849	5.61351e-12	ENST00000434656.1	ROCK2
p28290	A_33_P3257140	0.902141	1.71688e-09	ASO3512	ROCK2
p28302	A_33_P3257140	0.948243	1.93445e-12	ASO1950	ROCK2
p26523	A_33_P3257140	0.928745	5.94338e-11	uc004ags.1	ROCK2
p17095	A_33_P3257140	0.925235	9.92122e-11	ENST00000566241.1	ROCK2
p11189	A_33_P3257140	0.929374	5.40694e-11	ENST00000438159.1	ROCK2
p6031	A_33_P3257140	0.932996	3.08249e-11	ENST00000558952.1	ROCK2
p7162	A_33_P3257140	0.924101	1.1645e-10	ENST00000399342.2	ROCK2
p40389_v4	A_33_P3257140	0.902829	1.59387e-09	XR_427554.1	ROCK2
RNA147159|p0263_imsncRNA449	A_33_P3257140	0.902558	1.64141e-09	RNA147159|p0263_imsncRNA449	ROCK2
p37060_v4	A_33_P3257140	0.908994	7.98198e-10	ENST00000457852.3	ROCK2
p23192	A_33_P3257140	0.919004	2.32357e-10	TCONS_00012114	ROCK2
p34699_v4	A_33_P3257140	0.904951	1.26301e-09	ENST00000451416.1	ROCK2
p14593	A_33_P3257140	0.91271	5.13612e-10	ENST00000438676.1	ROCK2
p15767	A_33_P3257140	0.903326	1.51013e-09	ENST00000442274.1	ROCK2
p6173	A_33_P3257140	0.904464	1.33297e-09	ENST00000563772.1	ROCK2
p23618	A_33_P3257140	0.922322	1.48979e-10	TCONS_00014251	ROCK2
p41927_v4	A_33_P3257140	0.905201	1.2284e-09	NR_108040.1	ROCK2
p11192	A_33_P3257140	0.90345	1.48981e-09	ENST00000416275.1	ROCK2
p4670	A_33_P3257140	0.945937	3.0913e-12	ENST00000553954.1	ROCK2
p40856_v4	A_33_P3257140	0.903641	1.45901e-09	XR_245281.1	ROCK2
p16988	A_33_P3257140	0.933752	2.73055e-11	ENST00000451208.1	ROCK2
p26933	A_33_P3257140	0.907265	9.73728e-10	HIT000393032	ROCK2
p5335	A_33_P3257140	0.925015	1.02368e-10	ENST00000559531.1	ROCK2
p1475	A_33_P3257140	0.910265	6.87939e-10	ENST00000454470.1	ROCK2
RNA147218|p0322_imsncRNA713	A_33_P3257140	0.931084	4.16327e-11	RNA147218|p0322_imsncRNA713	ROCK2
p44272_v4	A_33_P3257140	0.942459	6.03828e-12	uc031tbp.1	ROCK2
p26934	A_33_P3257140	0.923271	1.3074e-10	HIT000393033	ROCK2
p21861	A_33_P3257140	0.924147	1.15696e-10	TCONS_00007180	ROCK2
p27187	A_33_P3257140	0.911403	6.01071e-10	uc.366-	ROCK2
p15069	A_33_P3257140	0.901735	1.79333e-09	ENST00000439070.1	ROCK2
p17218	A_33_P3257140	0.909921	7.16402e-10	ENST00000416381.1	ROCK2
p27178	A_33_P3257140	0.903391	1.49938e-09	uc.356+	ROCK2
p38673_v4	A_33_P3257140	0.90995	7.13928e-10	ENST00000604451.1	ROCK2
p28938	A_33_P3257140	0.905153	1.23491e-09	ENST00000415842.1	ROCK2
p38077_v4	A_33_P3257140	0.90054	2.03673e-09	ENST00000607549.1	ROCK2
p25480	A_33_P3257140	0.91454	4.10419e-10	NR_038343.2	ROCK2
p40830_v4	A_33_P3257140	0.921883	1.58197e-10	XR_245868.2	ROCK2
p43869_v4	A_33_P3257140	0.912583	5.21581e-10	XR_430433.1	ROCK2
p11844	A_33_P3257140	0.917695	2.75445e-10	ENST00000474768.1	ROCK2
p24054	A_33_P3257140	0.900917	1.95705e-09	TCONS_00015178	ROCK2
p24694	A_33_P3257140	0.906987	1.00506e-09	TCONS_00017181	ROCK2
p29460	A_33_P3257140	0.909078	7.90471e-10	ENST00000456577.1	ROCK2
p33396	A_33_P3257140	0.908795	8.16812e-10	ENST00000446891.2	ROCK2
p28372	A_33_P3257140	0.912563	5.22885e-10	ASO3603	ROCK2
p5446	A_33_P3257140	0.910496	6.69485e-10	ENST00000567527.1	ROCK2
p33607	A_33_P3257140	0.929676	5.16569e-11	ENST00000431331.1	ROCK2
p11845	A_33_P3257140	0.901765	1.78764e-09	ENST00000481312.1	ROCK2
p6725	A_33_P3257140	0.901338	1.87118e-09	ENST00000581122.1	ROCK2
RNA33730|snoRNA_scaRNA_326_71	A_33_P3257140	0.907953	9.00173e-10	RNA33730|snoRNA_scaRNA_326_71	ROCK2
p27137	A_33_P3257140	0.910573	6.63395e-10	uc.336-	ROCK2
RNA147503|p0607_imsncRNA328	A_33_P3257140	0.930412	4.61728e-11	RNA147503|p0607_imsncRNA328	ROCK2
p27490	A_33_P3257140	0.908581	8.37354e-10	uc.458-	ROCK2
p43846_v4	A_33_P3257140	0.916721	3.12061e-10	XR_430417.1	ROCK2
p38674_v4	A_33_P3257140	0.922832	1.38906e-10	ENST00000604135.1	ROCK2
p7914	A_33_P3257140	0.907629	9.3419e-10	ENST00000589795.1	ROCK2
p33480	A_33_P3257140	0.91682	3.0815e-10	ENST00000595094.1	ROCK2
p38979_v4	A_23_P25246	-0.932136	3.53266e-11	ENST00000603265.1	AVPR1A
p39031_v4	A_23_P25246	-0.915751	3.52816e-10	ENST00000608286.1	AVPR1A
p34360_v4	A_23_P25246	-0.918115	2.60873e-10	ENST00000427798.1	AVPR1A
p1561	A_23_P25246	-0.90295	1.57318e-09	ENST00000568976.1	AVPR1A
p36687_v4	A_23_P25246	-0.903733	1.44442e-09	ENST00000418499.3	AVPR1A
p4357	A_23_P25246	-0.919503	2.17587e-10	ENST00000553153.1	AVPR1A
p30196	A_23_P25246	-0.921574	1.64976e-10	uc001vvr.1	AVPR1A
p36743_v4	A_23_P25246	-0.902626	1.62932e-09	ENST00000549813.1	AVPR1A
p34331_v4	A_23_P25246	-0.906099	1.11098e-09	ENST00000400192.4	AVPR1A
p4356	A_23_P25246	-0.916632	3.15605e-10	ENST00000552602.1	AVPR1A
p4995	A_23_P25246	-0.900912	1.95809e-09	ENST00000523671.2	AVPR1A
p3142	A_23_P25246	0.911477	5.95799e-10	ENST00000548450.1	AVPR1A
p27065	A_23_P25246	0.930457	4.58544e-11	uc.312-	AVPR1A
p27098	A_23_P25246	0.912223	5.44765e-10	uc.312+	AVPR1A
p38115_v4	A_23_P25246	0.919098	2.29511e-10	ENST00000607665.1	AVPR1A
p37060_v4	A_23_P25246	0.916015	3.41281e-10	ENST00000457852.3	AVPR1A
p14633	A_23_P25246	0.900977	1.94449e-09	ENST00000580511.1	AVPR1A
p30045	A_23_P25246	0.912289	5.40453e-10	NR_002791.2	AVPR1A
p40447_v4	A_23_P25246	0.902107	1.72311e-09	XR_427582.1	AVPR1A
p3715	A_23_P25246	0.911868	5.68579e-10	ENST00000547051.1	AVPR1A
p26749	A_23_P25246	0.925018	1.0232e-10	HIT000067566	AVPR1A
RNA95450|RNS_532_157	A_23_P25246	0.916749	3.10918e-10	RNA95450|RNS_532_157	AVPR1A
p17909	A_23_P25246	0.904162	1.37795e-09	TCONS_00018874	AVPR1A
p37716_v4	A_23_P201790	-0.908287	8.66175e-10	ENST00000607112.1	PPP1R12B
p15605	A_23_P201790	-0.934351	2.47811e-11	ENST00000602711.1	PPP1R12B
p37713_v4	A_23_P201790	-0.915703	3.54937e-10	ENST00000606188.1	PPP1R12B
p12768	A_23_P201790	-0.928863	5.83955e-11	ENST00000503259.1	PPP1R12B
p41707_v4	A_23_P201790	0.901815	1.77818e-09	XR_242534.1	PPP1R12B
p27150	A_23_P201790	0.903587	1.46775e-09	uc.337+	PPP1R12B
p41708_v4	A_23_P201790	0.905692	1.16289e-09	XR_242533.1	PPP1R12B
p16791	A_23_P201790	0.903426	1.49369e-09	ENST00000434656.1	PPP1R12B
p28302	A_23_P201790	0.904818	1.28169e-09	ASO1950	PPP1R12B
p26523	A_23_P201790	0.931733	3.76286e-11	uc004ags.1	PPP1R12B
p6031	A_23_P201790	0.940448	8.72769e-12	ENST00000558952.1	PPP1R12B
p30045	A_23_P201790	0.92663	8.11802e-11	NR_002791.2	PPP1R12B
p15767	A_23_P201790	0.929337	5.43796e-11	ENST00000442274.1	PPP1R12B
p38201_v4	A_23_P201790	0.915766	3.52123e-10	ENST00000605631.1	PPP1R12B
p21080	A_23_P201790	0.922123	1.53106e-10	TCONS_00002691	PPP1R12B
p41927_v4	A_23_P201790	0.954143	5.25358e-13	NR_108040.1	PPP1R12B
p5335	A_23_P201790	0.910531	6.66702e-10	ENST00000559531.1	PPP1R12B
p1475	A_23_P201790	0.958695	1.69864e-13	ENST00000454470.1	PPP1R12B
RNA147218|p0322_imsncRNA713	A_23_P201790	0.920512	1.90307e-10	RNA147218|p0322_imsncRNA713	PPP1R12B
p38250_v4	A_23_P201790	0.951446	9.72555e-13	ENST00000608792.1	PPP1R12B
p24824	A_23_P201790	0.96378	4.08562e-14	XR_132573.2	PPP1R12B
p21861	A_23_P201790	0.900109	2.13161e-09	TCONS_00007180	PPP1R12B
p15069	A_23_P201790	0.919364	2.21608e-10	ENST00000439070.1	PPP1R12B
p25480	A_23_P201790	0.911775	5.74937e-10	NR_038343.2	PPP1R12B
p1332	A_23_P201790	0.925478	9.58318e-11	ENST00000414927.1	PPP1R12B
p19896	A_23_P201790	0.920565	1.88964e-10	TCONS_00024662	PPP1R12B
p11844	A_23_P201790	0.929891	4.99991e-11	ENST00000474768.1	PPP1R12B
p21681	A_23_P201790	0.952037	8.52207e-13	TCONS_00029005	PPP1R12B
p29460	A_23_P201790	0.932558	3.30482e-11	ENST00000456577.1	PPP1R12B
p28372	A_23_P201790	0.930149	4.80713e-11	ASO3603	PPP1R12B
p37542_v4	A_23_P201790	0.93436	2.47424e-11	ENST00000607877.1	PPP1R12B
p33607	A_23_P201790	0.902316	1.68479e-09	ENST00000431331.1	PPP1R12B
p3497	A_23_P201790	0.908945	8.02777e-10	ENST00000541871.1	PPP1R12B
p21081	A_23_P201790	0.930863	4.30753e-11	TCONS_00003621	PPP1R12B
p17342	A_23_P201790	0.923335	1.29583e-10	TCONS_00001380	PPP1R12B
p27137	A_23_P201790	0.900964	1.94723e-09	uc.336-	PPP1R12B
RNA147503|p0607_imsncRNA328	A_23_P201790	0.923189	1.32223e-10	RNA147503|p0607_imsncRNA328	PPP1R12B
p33701	A_23_P201790	0.92303	1.35158e-10	NR_024022.1	PPP1R12B
p38674_v4	A_23_P201790	0.920334	1.94891e-10	ENST00000604135.1	PPP1R12B
p5066	A_23_P201790	0.926325	8.48517e-11	ENST00000568033.1	PPP1R12B
p29423	A_23_P201790	0.905209	1.22729e-09	ENST00000602964.1	PPP1R12B
p10433	A_23_P201790	0.909825	7.24461e-10	ENST00000561134.1	PPP1R12B
p36425_v4	A_23_P201790	0.917008	3.00823e-10	uc009zyj.1	PPP1R12B
p13948	A_23_P201790	0.906421	1.07152e-09	ENST00000519898.1	PPP1R12B
p14307	A_23_P201790	0.909293	7.70944e-10	ENST00000422227.1	PPP1R12B
p6498	A_23_P201790	0.93485	2.28393e-11	ENST00000569990.2	PPP1R12B
RNA147034|p0138_imsncRNA220	A_23_P201790	0.906833	1.02275e-09	RNA147034|p0138_imsncRNA220	PPP1R12B
p1799	A_23_P201790	0.911731	5.77955e-10	ENST00000441365.2	PPP1R12B
p27596	A_23_P201790	0.906186	1.10015e-09	uc.175-	PPP1R12B
p42366_v4	A_23_P201790	0.909996	7.10095e-10	XR_429011.1	PPP1R12B
p261	A_23_P201790	0.908611	8.34406e-10	ENST00000455929.1	PPP1R12B
p39159_v4	A_23_P201790	0.921356	1.69902e-10	ENST00000610088.1	PPP1R12B
p2983	A_23_P201790	0.906137	1.10627e-09	ENST00000532579.1	PPP1R12B
p42188_v4	A_23_P201790	0.915496	3.64288e-10	XR_428874.1	PPP1R12B
p18622	A_23_P201790	0.927575	7.0701e-11	TCONS_00020781	PPP1R12B
p15605	A_23_P147711	-0.908982	7.9929e-10	ENST00000602711.1	NPR1
p36455_v4	A_23_P147711	-0.910819	6.44322e-10	uc011cue.1	NPR1
p28609	A_23_P147711	0.928219	6.42859e-11	ASO2271	NPR1
p35584_v4	A_23_P147711	0.908333	8.61653e-10	TCONS_00018886	NPR1
p26957	A_23_P147711	0.90075	1.99201e-09	uc.6-	NPR1
p28097	A_23_P147711	0.901038	1.932e-09	nc-HOXD4-28	NPR1
p28091	A_23_P147711	0.914265	4.24596e-10	nc-HOXD3-45	NPR1
p41480_v4	A_23_P147711	0.921397	1.6897e-10	XR_428295.1	NPR1
p41454_v4	A_23_P147711	0.90054	2.03688e-09	XR_242054.1	NPR1
p35004_v4	A_33_P3353502	-0.901468	1.84547e-09	ENST00000602176.1	PLCB4
p16791	A_33_P3353502	0.929321	5.45075e-11	ENST00000434656.1	PLCB4
p26523	A_33_P3353502	0.918962	2.33638e-10	uc004ags.1	PLCB4
p15069	A_33_P3353502	0.913097	4.90007e-10	ENST00000439070.1	PLCB4
p38673_v4	A_33_P3353502	0.902834	1.59312e-09	ENST00000604451.1	PLCB4
p36027_v4	A_33_P3353502	0.903639	1.45929e-09	TCONS_00007181	PLCB4
p35585_v4	A_33_P3353502	0.918976	2.3319e-10	TCONS_00018887	PLCB4
p1756	A_33_P3353502	0.904919	1.26741e-09	ENST00000440007.1	PLCB4
p11944	A_33_P3353502	0.92262	1.43027e-10	ENST00000510827.1	PLCB4
p25236	A_33_P3353502	0.909386	7.62665e-10	NR_027034.1	PLCB4
p3068	A_33_P3353502	0.900417	2.06338e-09	ENST00000537288.1	PLCB4
p17849	A_33_P3353502	0.927426	7.22746e-11	TCONS_00001279	PLCB4
p11945	A_33_P3353502	0.933859	2.68392e-11	ENST00000515464.1	PLCB4
p17848	A_33_P3353502	0.926493	8.28115e-11	TCONS_00001278	PLCB4
RNA95535|RNS_617_146	A_33_P3353502	0.925312	9.81213e-11	RNA95535|RNS_617_146	PLCB4
p24237	A_23_P8938	-0.910763	6.48643e-10	TCONS_00014855	ADRA1A
p16377	A_23_P8938	-0.900756	1.99065e-09	ENST00000522875.1	ADRA1A
p23932	A_23_P8938	0.969909	5.32907e-15	TCONS_00014512	ADRA1A
p37025_v4	A_23_P8938	0.923695	1.23244e-10	ENST00000609800.1	ADRA1A
p39458_v4	A_23_P8938	0.900884	1.96395e-09	XR_241133.1	ADRA1A
p3776	A_23_P8938	0.911435	5.98813e-10	ENST00000552534.1	ADRA1A
p3780	A_23_P8938	0.919488	2.18026e-10	ENST00000551401.1	ADRA1A
p26264	A_23_P8938	0.905904	1.13564e-09	uc003hcu.1	ADRA1A
p3781	A_23_P8938	0.924114	1.16241e-10	ENST00000550302.1	ADRA1A
p17849	A_33_P3260634	0.908085	8.86534e-10	TCONS_00001279	PLCB4
p17848	A_33_P3260634	0.903211	1.52917e-09	TCONS_00001278	PLCB4
RNA95535|RNS_617_146	A_33_P3260634	0.904244	1.36565e-09	RNA95535|RNS_617_146	PLCB4
p35433_v4	A_23_P130429	-0.919675	2.12706e-10	ENST00000521600.1	ROCK1
p24237	A_23_P130429	-0.905765	1.1535e-09	TCONS_00014855	ROCK1
p40025_v4	A_23_P130429	0.910994	6.31112e-10	XR_427304.1	ROCK1
p27065	A_23_P130429	0.902691	1.61803e-09	uc.312-	ROCK1
p26523	A_23_P130429	0.918362	2.52652e-10	uc004ags.1	ROCK1
p17255	A_23_P130429	0.960865	9.4813e-14	ENST00000438238.1	ROCK1
p11189	A_23_P130429	0.91046	6.72358e-10	ENST00000438159.1	ROCK1
p6031	A_23_P130429	0.900865	1.96775e-09	ENST00000558952.1	ROCK1
p38115_v4	A_23_P130429	0.926324	8.4855e-11	ENST00000607665.1	ROCK1
p28499	A_23_P130429	0.904395	1.34302e-09	ASO1983	ROCK1
p4571	A_23_P130429	0.92737	7.28622e-11	ENST00000555303.1	ROCK1
p19731	A_23_P130429	0.925112	1.00962e-10	TCONS_00023347	ROCK1
p15767	A_23_P130429	0.903621	1.46223e-09	ENST00000442274.1	ROCK1
p38201_v4	A_23_P130429	0.910912	6.37285e-10	ENST00000605631.1	ROCK1
p21080	A_23_P130429	0.902351	1.67848e-09	TCONS_00002691	ROCK1
p41927_v4	A_23_P130429	0.903088	1.54972e-09	NR_108040.1	ROCK1
p11192	A_23_P130429	0.911714	5.79176e-10	ENST00000416275.1	ROCK1
p29935	A_23_P130429	0.912418	5.32086e-10	TCONS_00012778	ROCK1
p3715	A_23_P130429	0.934078	2.59011e-11	ENST00000547051.1	ROCK1
p17254	A_23_P130429	0.904255	1.36395e-09	ENST00000446383.1	ROCK1
p5335	A_23_P130429	0.954741	4.55858e-13	ENST00000559531.1	ROCK1
p38250_v4	A_23_P130429	0.902385	1.67236e-09	ENST00000608792.1	ROCK1
p42355_v4	A_23_P130429	0.934994	2.23046e-11	XR_246489.1	ROCK1
p43034_v4	A_23_P130429	0.944005	4.50728e-12	XR_429551.1	ROCK1
p345	A_23_P130429	0.933287	2.9424e-11	ENST00000453988.1	ROCK1
p21861	A_23_P130429	0.901187	1.90152e-09	TCONS_00007180	ROCK1
p25691	A_23_P130429	0.950294	1.25211e-12	uc001ebn.1	ROCK1
p15069	A_23_P130429	0.94407	4.45177e-12	ENST00000439070.1	ROCK1
p30197	A_23_P130429	0.924176	1.15234e-10	uc021rzt.1	ROCK1
p1332	A_23_P130429	0.928442	6.21891e-11	ENST00000414927.1	ROCK1
p11844	A_23_P130429	0.90639	1.07518e-09	ENST00000474768.1	ROCK1
p25245	A_23_P130429	0.91168	5.81549e-10	NR_046757.1	ROCK1
p36027_v4	A_23_P130429	0.905152	1.23516e-09	TCONS_00007181	ROCK1
p10868	A_23_P130429	0.905082	1.24474e-09	ENST00000416145.1	ROCK1
p21681	A_23_P130429	0.906154	1.10418e-09	TCONS_00029005	ROCK1
p29460	A_23_P130429	0.939838	9.73444e-12	ENST00000456577.1	ROCK1
p3497	A_23_P130429	0.907903	9.05273e-10	ENST00000541871.1	ROCK1
p21081	A_23_P130429	0.907627	9.34345e-10	TCONS_00003621	ROCK1
RNA147610|p0714_imsncRNA487	A_23_P130429	0.940825	8.15259e-12	RNA147610|p0714_imsncRNA487	ROCK1
p39174_v4	A_23_P130429	0.914074	4.34741e-10	ENST00000439759.2	ROCK1
p27134	A_23_P130429	0.903352	1.50586e-09	uc.333+	ROCK1
p9008	A_23_P130429	0.901785	1.78387e-09	ENST00000453900.1	ROCK1
p30032	A_23_P130429	0.901316	1.87554e-09	NR_034126.1	ROCK1
p39004_v4	A_23_P130429	0.911213	6.14884e-10	ENST00000609062.1	ROCK1
p40888_v4	A_23_P130429	0.900678	2.00727e-09	XR_427820.1	ROCK1
p10433	A_23_P130429	0.938895	1.15004e-11	ENST00000561134.1	ROCK1
p36425_v4	A_23_P130429	0.900218	2.10717e-09	uc009zyj.1	ROCK1
p20567	A_23_P130429	0.909022	7.95642e-10	TCONS_00026366	ROCK1
p15968	A_23_P130429	0.902294	1.68892e-09	ENST00000562459.1	ROCK1
p11173	A_23_P130429	0.915266	3.74952e-10	ENST00000504335.1	ROCK1
p16426	A_23_P130429	0.911898	5.66519e-10	ENST00000580385.1	ROCK1
p30124	A_23_P130429	0.936777	1.65645e-11	NR_027038.1	ROCK1
RNA147034|p0138_imsncRNA220	A_23_P130429	0.928982	5.73612e-11	RNA147034|p0138_imsncRNA220	ROCK1
p38217_v4	A_23_P130429	0.926543	8.22082e-11	ENST00000607259.1	ROCK1
p37688_v4	A_23_P130429	0.916974	3.02132e-10	ENST00000515734.2	ROCK1
p1408	A_23_P130429	0.910214	6.9207e-10	ENST00000449219.1	ROCK1
p11660	A_23_P130429	0.915384	3.69442e-10	ENST00000434996.1	ROCK1
p34089_v4	A_23_P130429	0.91327	4.79832e-10	ENST00000328105.5	ROCK1
RNA147301|p0405_imsncRNA820	A_23_P130429	0.914	4.38742e-10	RNA147301|p0405_imsncRNA820	ROCK1
p2983	A_23_P130429	0.905485	1.19009e-09	ENST00000532579.1	ROCK1
p7379	A_23_P130429	0.901073	1.9247e-09	ENST00000585620.1	ROCK1
p16071	A_23_P130429	0.904591	1.31435e-09	ENST00000519624.1	ROCK1
p16070	A_23_P130429	0.905956	1.12902e-09	ENST00000523627.1	ROCK1
p38366_v4	A_23_P130429	0.917285	2.90355e-10	ENST00000609123.1	ROCK1
p33624	A_23_P130429	0.933194	2.98672e-11	TCONS_00026176	ROCK1
p242	A_23_P130429	0.901926	1.75703e-09	ENST00000445976.1	ROCK1
p24883	A_23_P130429	0.909381	7.63103e-10	XR_110533.1	ROCK1
p36307_v4	A_23_P130429	0.908847	8.11924e-10	TCONS_00017326	ROCK1
p41522_v4	A_23_P130429	0.907384	9.60691e-10	XR_428328.1	ROCK1
p8616	A_23_P130429	0.9028	1.59898e-09	ENST00000599094.1	ROCK1
p36309_v4	A_23_P130429	0.921204	1.7342e-10	TCONS_00017328	ROCK1
p34090_v4	A_23_P130429	0.903753	1.4412e-09	ENST00000475691.1	ROCK1
p36308_v4	A_23_P130429	0.906688	1.03963e-09	TCONS_00016925	ROCK1
p24626	A_23_P130429	0.906988	1.00491e-09	TCONS_00017331	ROCK1
p17024	A_23_P130429	0.908872	8.0958e-10	ENST00000433061.1	ROCK1
p12768	A_24_P250765	-0.901103	1.91862e-09	ENST00000503259.1	PRKG1
p27150	A_24_P250765	0.914136	4.31432e-10	uc.337+	PRKG1
p7162	A_24_P250765	0.901628	1.81418e-09	ENST00000399342.2	PRKG1
p41927_v4	A_24_P250765	0.911579	5.88616e-10	NR_108040.1	PRKG1
p33374	A_24_P250765	0.931915	3.65732e-11	ENST00000561504.1	PRKG1
p1475	A_24_P250765	0.901611	1.81732e-09	ENST00000454470.1	PRKG1
p21861	A_24_P250765	0.903818	1.43105e-09	TCONS_00007180	PRKG1
p13932	A_24_P250765	0.917633	2.77635e-10	ENST00000512571.1	PRKG1
p10869	A_24_P250765	0.948921	1.67888e-12	ENST00000427022.1	PRKG1
p43869_v4	A_24_P250765	0.913201	4.83876e-10	XR_430433.1	PRKG1
p1332	A_24_P250765	0.90437	1.34675e-09	ENST00000414927.1	PRKG1
p11844	A_24_P250765	0.909808	7.25894e-10	ENST00000474768.1	PRKG1
p11843	A_24_P250765	0.913799	4.49698e-10	ENST00000485174.1	PRKG1
p21681	A_24_P250765	0.900896	1.96142e-09	TCONS_00029005	PRKG1
p28372	A_24_P250765	0.937453	1.47642e-11	ASO3603	PRKG1
p23267	A_24_P250765	0.92137	1.69592e-10	TCONS_00012263	PRKG1
p11845	A_24_P250765	0.906546	1.05642e-09	ENST00000481312.1	PRKG1
p19771	A_24_P250765	0.927299	7.36347e-11	TCONS_00023442	PRKG1
p11842	A_24_P250765	0.90561	1.17367e-09	ENST00000460833.1	PRKG1
p2970	A_24_P250765	0.90407	1.39194e-09	ENST00000577297.1	PRKG1
p24836	A_24_P250765	0.959468	1.38556e-13	NR_038277.1	PRKG1
p39684_v4	A_24_P250765	0.909236	7.76096e-10	XR_244983.1	PRKG1
p33480	A_24_P250765	0.902355	1.67782e-09	ENST00000595094.1	PRKG1
p15068	A_24_P250765	0.918552	2.46485e-10	ENST00000415502.1	PRKG1
p22815	A_24_P250765	0.90303	1.55958e-09	TCONS_00010517	PRKG1
p14307	A_24_P250765	0.905331	1.21071e-09	ENST00000422227.1	PRKG1
p17909	A_24_P250765	0.901926	1.7571e-09	TCONS_00018874	PRKG1
p1956	A_24_P250765	0.968106	1.02141e-14	ENST00000419889.1	PRKG1
p261	A_24_P250765	0.910424	6.75154e-10	ENST00000455929.1	PRKG1
p13014	A_24_P250765	0.900309	2.0871e-09	ENST00000411847.1	PRKG1
p12330	A_24_P250765	0.90949	7.53452e-10	ENST00000508031.1	PRKG1
p1608	A_24_P250765	0.930947	4.25233e-11	ENST00000435271.1	PRKG1
p19037	A_24_P250765	0.907933	9.02206e-10	TCONS_00021644	PRKG1
p11563	A_24_P250765	0.901721	1.79605e-09	ENST00000467794.1	PRKG1
p12768	A_33_P3257609	-0.929711	5.13811e-11	ENST00000503259.1	PPP1R12B
p27150	A_33_P3257609	0.916412	3.24532e-10	uc.337+	PPP1R12B
p41708_v4	A_33_P3257609	0.900753	1.99133e-09	XR_242533.1	PPP1R12B
p6031	A_33_P3257609	0.926968	7.72804e-11	ENST00000558952.1	PPP1R12B
p15767	A_33_P3257609	0.913208	4.83454e-10	ENST00000442274.1	PPP1R12B
p38201_v4	A_33_P3257609	0.919489	2.17998e-10	ENST00000605631.1	PPP1R12B
p21080	A_33_P3257609	0.929853	5.02896e-11	TCONS_00002691	PPP1R12B
p41927_v4	A_33_P3257609	0.954766	4.53193e-13	NR_108040.1	PPP1R12B
p1475	A_33_P3257609	0.947713	2.15872e-12	ENST00000454470.1	PPP1R12B
p38250_v4	A_33_P3257609	0.940858	8.10485e-12	ENST00000608792.1	PPP1R12B
p24824	A_33_P3257609	0.937013	1.59139e-11	XR_132573.2	PPP1R12B
p37078_v4	A_33_P3257609	0.90436	1.34834e-09	ENST00000608023.1	PPP1R12B
p1332	A_33_P3257609	0.936222	1.81888e-11	ENST00000414927.1	PPP1R12B
p19896	A_33_P3257609	0.922576	1.43899e-10	TCONS_00024662	PPP1R12B
p11844	A_33_P3257609	0.901581	1.82333e-09	ENST00000474768.1	PPP1R12B
p21681	A_33_P3257609	0.950476	1.20348e-12	TCONS_00029005	PPP1R12B
p29460	A_33_P3257609	0.924139	1.15834e-10	ENST00000456577.1	PPP1R12B
p28372	A_33_P3257609	0.920571	1.88827e-10	ASO3603	PPP1R12B
p37542_v4	A_33_P3257609	0.927774	6.86664e-11	ENST00000607877.1	PPP1R12B
p23267	A_33_P3257609	0.908155	8.79437e-10	TCONS_00012263	PPP1R12B
p33607	A_33_P3257609	0.902343	1.68001e-09	ENST00000431331.1	PPP1R12B
p18910	A_33_P3257609	0.910397	6.7734e-10	TCONS_00020538	PPP1R12B
p21081	A_33_P3257609	0.919997	2.03827e-10	TCONS_00003621	PPP1R12B
p17342	A_33_P3257609	0.902634	1.62787e-09	TCONS_00001380	PPP1R12B
RNA147503|p0607_imsncRNA328	A_33_P3257609	0.914771	3.98825e-10	RNA147503|p0607_imsncRNA328	PPP1R12B
p38674_v4	A_33_P3257609	0.909024	7.95399e-10	ENST00000604135.1	PPP1R12B
p5066	A_33_P3257609	0.911123	6.21485e-10	ENST00000568033.1	PPP1R12B
p10433	A_33_P3257609	0.913858	4.4645e-10	ENST00000561134.1	PPP1R12B
p36425_v4	A_33_P3257609	0.930909	4.27693e-11	uc009zyj.1	PPP1R12B
p14307	A_33_P3257609	0.920414	1.92822e-10	ENST00000422227.1	PPP1R12B
p6498	A_33_P3257609	0.927828	6.81162e-11	ENST00000569990.2	PPP1R12B
p41110_v4	A_33_P3257609	0.906116	1.10889e-09	XR_428019.1	PPP1R12B
p3560	A_33_P3257609	0.90166	1.80787e-09	ENST00000545239.1	PPP1R12B
p1799	A_33_P3257609	0.90258	1.63749e-09	ENST00000441365.2	PPP1R12B
p1333	A_33_P3257609	0.905829	1.14515e-09	ENST00000458139.1	PPP1R12B
p1956	A_33_P3257609	0.915788	3.51191e-10	ENST00000419889.1	PPP1R12B
p36426_v4	A_33_P3257609	0.902874	1.58615e-09	uc010tbf.1	PPP1R12B
p261	A_33_P3257609	0.900402	2.06668e-09	ENST00000455929.1	PPP1R12B
p39159_v4	A_33_P3257609	0.921391	1.69101e-10	ENST00000610088.1	PPP1R12B
p33749	A_33_P3257609	0.909527	7.50179e-10	uc021pna.1	PPP1R12B
p42188_v4	A_33_P3257609	0.905203	1.22808e-09	XR_428874.1	PPP1R12B
p42566_v4	A_33_P3257609	0.908573	8.3807e-10	XR_429188.1	PPP1R12B
p35433_v4	A_23_P204564	-0.907196	9.81384e-10	ENST00000521600.1	PPP1R12A
p6340	A_23_P204564	-0.926708	8.02625e-11	ENST00000562902.1	PPP1R12A
p17255	A_23_P204564	0.939537	1.027e-11	ENST00000438238.1	PPP1R12A
p11189	A_23_P204564	0.914567	4.09055e-10	ENST00000438159.1	PPP1R12A
p4571	A_23_P204564	0.910865	6.40863e-10	ENST00000555303.1	PPP1R12A
p30045	A_23_P204564	0.903965	1.40813e-09	NR_002791.2	PPP1R12A
p11192	A_23_P204564	0.912902	5.01776e-10	ENST00000416275.1	PPP1R12A
p5335	A_23_P204564	0.923094	1.33971e-10	ENST00000559531.1	PPP1R12A
p42355_v4	A_23_P204564	0.900393	2.06859e-09	XR_246489.1	PPP1R12A
p43034_v4	A_23_P204564	0.910387	6.78142e-10	XR_429551.1	PPP1R12A
p11188	A_23_P204564	0.907324	9.67233e-10	ENST00000424291.1	PPP1R12A
p25691	A_23_P204564	0.92955	5.26503e-11	uc001ebn.1	PPP1R12A
p15069	A_23_P204564	0.918165	2.59191e-10	ENST00000439070.1	PPP1R12A
p30197	A_23_P204564	0.943391	5.06795e-12	uc021rzt.1	PPP1R12A
p1332	A_23_P204564	0.916192	3.33698e-10	ENST00000414927.1	PPP1R12A
p21681	A_23_P204564	0.944406	4.17311e-12	TCONS_00029005	PPP1R12A
p29460	A_23_P204564	0.908216	8.73374e-10	ENST00000456577.1	PPP1R12A
p3497	A_23_P204564	0.931571	3.8592e-11	ENST00000541871.1	PPP1R12A
RNA147610|p0714_imsncRNA487	A_23_P204564	0.920752	1.84302e-10	RNA147610|p0714_imsncRNA487	PPP1R12A
p17342	A_23_P204564	0.900671	2.00864e-09	TCONS_00001380	PPP1R12A
p16277	A_23_P204564	0.90398	1.40584e-09	ENST00000501194.2	PPP1R12A
p5066	A_23_P204564	0.908395	8.555e-10	ENST00000568033.1	PPP1R12A
p12852	A_23_P204564	0.933714	2.74745e-11	ENST00000506942.1	PPP1R12A
p10433	A_23_P204564	0.927998	6.64233e-11	ENST00000561134.1	PPP1R12A
p11173	A_23_P204564	0.914113	4.32667e-10	ENST00000504335.1	PPP1R12A
p10866	A_23_P204564	0.933095	3.03411e-11	ENST00000362077.4	PPP1R12A
p30124	A_23_P204564	0.908477	8.47499e-10	NR_027038.1	PPP1R12A
RNA147034|p0138_imsncRNA220	A_23_P204564	0.911759	5.76033e-10	RNA147034|p0138_imsncRNA220	PPP1R12A
p38217_v4	A_23_P204564	0.910866	6.40781e-10	ENST00000607259.1	PPP1R12A
p1799	A_23_P204564	0.912222	5.44841e-10	ENST00000441365.2	PPP1R12A
p1408	A_23_P204564	0.929296	5.47118e-11	ENST00000449219.1	PPP1R12A
p33745	A_23_P204564	0.903483	1.48451e-09	uc001hog.1	PPP1R12A
p3796	A_23_P204564	0.919539	2.16573e-10	ENST00000549551.1	PPP1R12A
p18567	A_23_P204564	0.900916	1.95725e-09	TCONS_00019541	PPP1R12A
p34089_v4	A_23_P204564	0.923822	1.21092e-10	ENST00000328105.5	PPP1R12A
RNA147301|p0405_imsncRNA820	A_23_P204564	0.934217	2.5326e-11	RNA147301|p0405_imsncRNA820	PPP1R12A
p2983	A_23_P204564	0.905133	1.23774e-09	ENST00000532579.1	PPP1R12A
p16071	A_23_P204564	0.910034	7.06887e-10	ENST00000519624.1	PPP1R12A
p16070	A_23_P204564	0.91397	4.40344e-10	ENST00000523627.1	PPP1R12A
p33624	A_23_P204564	0.940576	8.52896e-12	TCONS_00026176	PPP1R12A
p23891	A_23_P204564	0.914108	4.32925e-10	TCONS_00013653	PPP1R12A
p24883	A_23_P204564	0.941364	7.39075e-12	XR_110533.1	PPP1R12A
p5141	A_23_P204564	0.909802	7.26402e-10	ENST00000458245.4	PPP1R12A
p41522_v4	A_23_P204564	0.90038	2.07144e-09	XR_428328.1	PPP1R12A
p8616	A_23_P204564	0.910397	6.77319e-10	ENST00000599094.1	PPP1R12A
p34090_v4	A_23_P204564	0.939238	1.08273e-11	ENST00000475691.1	PPP1R12A
p18622	A_23_P204564	0.916121	3.36706e-10	TCONS_00020781	PPP1R12A
p36308_v4	A_23_P204564	0.902586	1.63638e-09	TCONS_00016925	PPP1R12A
p12768	A_33_P3257607	-0.905488	1.1897e-09	ENST00000503259.1	PPP1R12B
p27150	A_33_P3257607	0.901354	1.86792e-09	uc.337+	PPP1R12B
p6031	A_33_P3257607	0.912623	5.1905e-10	ENST00000558952.1	PPP1R12B
p21080	A_33_P3257607	0.92626	8.56513e-11	TCONS_00002691	PPP1R12B
p41927_v4	A_33_P3257607	0.95902	1.55875e-13	NR_108040.1	PPP1R12B
p1475	A_33_P3257607	0.948178	1.96065e-12	ENST00000454470.1	PPP1R12B
p38250_v4	A_33_P3257607	0.942486	6.00764e-12	ENST00000608792.1	PPP1R12B
p24824	A_33_P3257607	0.930935	4.26035e-11	XR_132573.2	PPP1R12B
p37078_v4	A_33_P3257607	0.901702	1.7997e-09	ENST00000608023.1	PPP1R12B
p1332	A_33_P3257607	0.946968	2.51354e-12	ENST00000414927.1	PPP1R12B
p19896	A_33_P3257607	0.923505	1.26556e-10	TCONS_00024662	PPP1R12B
p11844	A_33_P3257607	0.902501	1.6516e-09	ENST00000474768.1	PPP1R12B
p21681	A_33_P3257607	0.945317	3.49454e-12	TCONS_00029005	PPP1R12B
p29460	A_33_P3257607	0.915213	3.77431e-10	ENST00000456577.1	PPP1R12B
p28372	A_33_P3257607	0.927837	6.80282e-11	ASO3603	PPP1R12B
p37542_v4	A_33_P3257607	0.925785	9.17146e-11	ENST00000607877.1	PPP1R12B
p18910	A_33_P3257607	0.910363	6.80039e-10	TCONS_00020538	PPP1R12B
p21081	A_33_P3257607	0.925202	9.96745e-11	TCONS_00003621	PPP1R12B
p39004_v4	A_33_P3257607	0.903884	1.4208e-09	ENST00000609062.1	PPP1R12B
p5066	A_33_P3257607	0.907973	8.98097e-10	ENST00000568033.1	PPP1R12B
p10433	A_33_P3257607	0.926233	8.59801e-11	ENST00000561134.1	PPP1R12B
p36425_v4	A_33_P3257607	0.920733	1.84776e-10	uc009zyj.1	PPP1R12B
p15068	A_33_P3257607	0.919868	2.07343e-10	ENST00000415502.1	PPP1R12B
p14307	A_33_P3257607	0.947037	2.47868e-12	ENST00000422227.1	PPP1R12B
p6498	A_33_P3257607	0.929479	5.32232e-11	ENST00000569990.2	PPP1R12B
p41110_v4	A_33_P3257607	0.931606	3.83844e-11	XR_428019.1	PPP1R12B
p1333	A_33_P3257607	0.925761	9.20282e-11	ENST00000458139.1	PPP1R12B
p1956	A_33_P3257607	0.936121	1.8499e-11	ENST00000419889.1	PPP1R12B
p27596	A_33_P3257607	0.905297	1.21526e-09	uc.175-	PPP1R12B
p39159_v4	A_33_P3257607	0.903493	1.48277e-09	ENST00000610088.1	PPP1R12B
p41387_v4	A_33_P3257607	0.92063	1.87342e-10	XR_428234.1	PPP1R12B
p33749	A_33_P3257607	0.927824	6.81584e-11	uc021pna.1	PPP1R12B
p42188_v4	A_33_P3257607	0.934284	2.50524e-11	XR_428874.1	PPP1R12B
p42566_v4	A_33_P3257607	0.929224	5.53135e-11	XR_429188.1	PPP1R12B
p20261	A_33_P3257607	0.905318	1.21244e-09	TCONS_00025841	PPP1R12B
p25600	A_33_P3257607	0.90019	2.11351e-09	NR_039980.1	PPP1R12B
p33928	A_33_P3257607	0.900732	1.99587e-09	LIT2102	PPP1R12B
p34965_v4	A_24_P56252	-0.902739	1.60958e-09	ENST00000430483.1	PPP1R12A
p17255	A_24_P56252	0.919217	2.25939e-10	ENST00000438238.1	PPP1R12A
p4571	A_24_P56252	0.91902	2.31868e-10	ENST00000555303.1	PPP1R12A
p5335	A_24_P56252	0.908138	8.81196e-10	ENST00000559531.1	PPP1R12A
p42355_v4	A_24_P56252	0.901719	1.79648e-09	XR_246489.1	PPP1R12A
p43034_v4	A_24_P56252	0.921155	1.74569e-10	XR_429551.1	PPP1R12A
p21681	A_24_P56252	0.92699	7.70344e-11	TCONS_00029005	PPP1R12A
p29460	A_24_P56252	0.902747	1.60817e-09	ENST00000456577.1	PPP1R12A
p3497	A_24_P56252	0.909134	7.85324e-10	ENST00000541871.1	PPP1R12A
p17342	A_24_P56252	0.913279	4.7928e-10	TCONS_00001380	PPP1R12A
p36425_v4	A_24_P56252	0.904789	1.28583e-09	uc009zyj.1	PPP1R12A
p30124	A_24_P56252	0.90134	1.87074e-09	NR_027038.1	PPP1R12A
p6498	A_24_P56252	0.933463	2.8604e-11	ENST00000569990.2	PPP1R12A
p1799	A_24_P56252	0.923447	1.27571e-10	ENST00000441365.2	PPP1R12A
p33745	A_24_P56252	0.902612	1.63189e-09	uc001hog.1	PPP1R12A
p42366_v4	A_24_P56252	0.920729	1.84872e-10	XR_429011.1	PPP1R12A
RNA147301|p0405_imsncRNA820	A_24_P56252	0.925185	9.99183e-11	RNA147301|p0405_imsncRNA820	PPP1R12A
p2983	A_24_P56252	0.921794	1.60111e-10	ENST00000532579.1	PPP1R12A
p33624	A_24_P56252	0.938879	1.15326e-11	TCONS_00026176	PPP1R12A
p42412_v4	A_24_P56252	0.913007	4.95459e-10	XR_242915.1	PPP1R12A
p42411_v4	A_24_P56252	0.909277	7.72345e-10	XR_242914.1	PPP1R12A
p18622	A_24_P56252	0.915112	3.82211e-10	TCONS_00020781	PPP1R12A
p16377	A_33_P3418541	-0.901738	1.79278e-09	ENST00000522875.1	ACTG2
p19731	A_33_P3418541	0.907016	1.00173e-09	TCONS_00023347	ACTG2
p15767	A_33_P3418541	0.929176	5.57094e-11	ENST00000442274.1	ACTG2
p29935	A_33_P3418541	0.950424	1.21725e-12	TCONS_00012778	ACTG2
p3715	A_33_P3418541	0.900458	2.05459e-09	ENST00000547051.1	ACTG2
p42355_v4	A_33_P3418541	0.929878	5.00973e-11	XR_246489.1	ACTG2
p43034_v4	A_33_P3418541	0.94522	3.5616e-12	XR_429551.1	ACTG2
p345	A_33_P3418541	0.903637	1.45967e-09	ENST00000453988.1	ACTG2
p29460	A_33_P3418541	0.909596	7.44155e-10	ENST00000456577.1	ACTG2
p30032	A_33_P3418541	0.91677	3.101e-10	NR_034126.1	ACTG2
p29423	A_33_P3418541	0.942634	5.84399e-12	ENST00000602964.1	ACTG2
p36425_v4	A_33_P3418541	0.90884	8.12571e-10	uc009zyj.1	ACTG2
p13015	A_33_P3418541	0.902148	1.71556e-09	ENST00000447277.1	ACTG2
p20567	A_33_P3418541	0.928745	5.94365e-11	TCONS_00026366	ACTG2
p344	A_33_P3418541	0.902863	1.588e-09	ENST00000441004.1	ACTG2
p13948	A_33_P3418541	0.932263	3.46243e-11	ENST00000519898.1	ACTG2
p2662	A_33_P3418541	0.910748	6.49838e-10	ENST00000530418.1	ACTG2
p30124	A_33_P3418541	0.924854	1.04725e-10	NR_027038.1	ACTG2
RNA147034|p0138_imsncRNA220	A_33_P3418541	0.935403	2.08495e-11	RNA147034|p0138_imsncRNA220	ACTG2
p42976_v4	A_33_P3418541	0.913692	4.55628e-10	XR_429511.1	ACTG2
p36461_v4	A_33_P3418541	0.928337	6.31712e-11	uc003lqp.2	ACTG2
p42366_v4	A_33_P3418541	0.915512	3.63541e-10	XR_429011.1	ACTG2
p24748	A_33_P3418541	0.918069	2.62447e-10	XR_158741.1	ACTG2
p34356_v4	A_33_P3418541	0.904584	1.31537e-09	ENST00000556290.1	ACTG2
p40845_v4	A_33_P3418541	0.935469	2.06226e-11	NR_105059.1	ACTG2
p23079	A_33_P3418541	0.940642	8.42726e-12	TCONS_00010136	ACTG2
p2983	A_33_P3418541	0.926001	8.89064e-11	ENST00000532579.1	ACTG2
p13947	A_33_P3418541	0.92194	1.56965e-10	ENST00000523269.1	ACTG2
p7379	A_33_P3418541	0.904221	1.36913e-09	ENST00000585620.1	ACTG2
p16071	A_33_P3418541	0.912527	5.25135e-10	ENST00000519624.1	ACTG2
p16070	A_33_P3418541	0.912462	5.29313e-10	ENST00000523627.1	ACTG2
p2055	A_33_P3418541	0.944073	4.44933e-12	ENST00000596007.1	ACTG2
p42	A_33_P3418541	0.909798	7.268e-10	ENST00000321336.1	ACTG2
p38725_v4	A_33_P3418541	0.933489	2.84843e-11	ENST00000604855.2	ACTG2
p8345	A_33_P3418541	0.902017	1.73991e-09	ENST00000585999.1	ACTG2
p23943	A_33_P3418541	0.914836	3.95577e-10	TCONS_00014971	ACTG2
p242	A_33_P3418541	0.910501	6.69055e-10	ENST00000445976.1	ACTG2
p2053	A_33_P3418541	0.949609	1.45084e-12	ENST00000437930.3	ACTG2
p13950	A_33_P3418541	0.964678	3.10862e-14	ENST00000522358.1	ACTG2
p13946	A_33_P3418541	0.968553	8.88178e-15	ENST00000512096.1	ACTG2
p13949	A_33_P3418541	0.949954	1.34737e-12	ENST00000518014.1	ACTG2
p13692	A_33_P3418541	0.91462	4.06344e-10	ENST00000508696.1	ACTG2
p7807	A_33_P3418541	0.905378	1.20444e-09	ENST00000581541.1	ACTG2
p6853	A_33_P3418541	0.915238	3.76248e-10	ENST00000591137.1	ACTG2
p13953	A_33_P3418541	0.932336	3.423e-11	ENST00000509909.1	ACTG2
p34554_v4	A_33_P3418541	0.906053	1.11679e-09	ENST00000424210.1	ACTG2
RNA147458|p0562_imsncRNA224	A_33_P3418541	0.90166	1.80785e-09	RNA147458|p0562_imsncRNA224	ACTG2
p23944	A_33_P3418541	0.904413	1.34039e-09	TCONS_00014972	ACTG2
p13952	A_33_P3418541	0.917673	2.76205e-10	ENST00000524265.1	ACTG2
p14824	A_33_P3418541	0.901036	1.9323e-09	ENST00000443837.1	ACTG2
p25759	A_33_P3418541	0.913746	4.52643e-10	uc001kfo.1	ACTG2
p23078	A_33_P3418541	0.924682	1.073e-10	TCONS_00009539	ACTG2
p13951	A_33_P3418541	0.906527	1.05871e-09	ENST00000505340.1	ACTG2
p15968	A_23_P92042	0.90083	1.97515e-09	ENST00000562459.1	ITPR1
p37688_v4	A_23_P92042	0.910885	6.39349e-10	ENST00000515734.2	ITPR1
p23932	A_33_P3377194	0.931334	4.00466e-11	TCONS_00014512	ADRA1A
p3776	A_33_P3377194	0.911355	6.04526e-10	ENST00000552534.1	ADRA1A
p3780	A_33_P3377194	0.912146	5.49831e-10	ENST00000551401.1	ADRA1A
p38115_v4	A_24_P538403	0.90708	9.94457e-10	ENST00000607665.1	ROCK1
p21080	A_24_P538403	0.902363	1.67632e-09	TCONS_00002691	ROCK1
p15069	A_24_P538403	0.935202	2.1553e-11	ENST00000439070.1	ROCK1
p1332	A_24_P538403	0.924956	1.03225e-10	ENST00000414927.1	ROCK1
p29460	A_24_P538403	0.902164	1.71258e-09	ENST00000456577.1	ROCK1
RNA147610|p0714_imsncRNA487	A_24_P538403	0.928306	6.34612e-11	RNA147610|p0714_imsncRNA487	ROCK1
p39174_v4	A_24_P538403	0.900996	1.94052e-09	ENST00000439759.2	ROCK1
p39004_v4	A_24_P538403	0.910576	6.63181e-10	ENST00000609062.1	ROCK1
p34940_v4	A_24_P538403	0.900217	2.1075e-09	ENST00000419881.1	ROCK1
p10433	A_24_P538403	0.936547	1.72191e-11	ENST00000561134.1	ROCK1
p40172_v4	A_24_P538403	0.902646	1.62588e-09	XR_427400.1	ROCK1
p14307	A_24_P538403	0.921305	1.71081e-10	ENST00000422227.1	ROCK1
p2662	A_24_P538403	0.920872	1.81357e-10	ENST00000530418.1	ROCK1
p37910_v4	A_24_P538403	0.901618	1.81602e-09	ENST00000451660.2	ROCK1
p41110_v4	A_24_P538403	0.924102	1.16427e-10	XR_428019.1	ROCK1
p37688_v4	A_24_P538403	0.914151	4.30657e-10	ENST00000515734.2	ROCK1
p1333	A_24_P538403	0.917774	2.72634e-10	ENST00000458139.1	ROCK1
p11660	A_24_P538403	0.92473	1.06581e-10	ENST00000434996.1	ROCK1
p7379	A_24_P538403	0.933029	3.06644e-11	ENST00000585620.1	ROCK1
p16071	A_24_P538403	0.902572	1.63898e-09	ENST00000519624.1	ROCK1
p23273	A_24_P538403	0.93041	4.61833e-11	TCONS_00012271	ROCK1
p38366_v4	A_24_P538403	0.9189	2.3554e-10	ENST00000609123.1	ROCK1
p33624	A_24_P538403	0.958779	1.66089e-13	TCONS_00026176	ROCK1
p2782	A_24_P538403	0.907215	9.79277e-10	ENST00000540307.1	ROCK1
p41522_v4	A_24_P538403	0.914748	3.99958e-10	XR_428328.1	ROCK1
p6853	A_24_P538403	0.914299	4.22842e-10	ENST00000591137.1	ROCK1
RNA147420|p0524_imsncRNA114	A_24_P538403	0.909554	7.4784e-10	RNA147420|p0524_imsncRNA114	ROCK1
p6299	A_24_P538403	0.921142	1.74873e-10	ENST00000577048.1	ROCK1
p17024	A_24_P538403	0.907473	9.50968e-10	ENST00000433061.1	ROCK1
p2168	A_24_P538403	0.917349	2.87975e-10	ENST00000527398.1	ROCK1
p3722	A_24_P538403	0.906479	1.06447e-09	ENST00000545709.1	ROCK1
p12241	A_24_P538403	0.940008	9.444e-12	ENST00000561486.1	ROCK1
p21080	A_24_P319923	0.917173	2.94528e-10	TCONS_00002691	MYLK
p41927_v4	A_24_P319923	0.90466	1.30429e-09	NR_108040.1	MYLK
p1332	A_24_P319923	0.938903	1.14835e-11	ENST00000414927.1	MYLK
p10868	A_24_P319923	0.913577	4.62135e-10	ENST00000416145.1	MYLK
p21681	A_24_P319923	0.944907	3.78608e-12	TCONS_00029005	MYLK
p29460	A_24_P319923	0.931183	4.09974e-11	ENST00000456577.1	MYLK
p28372	A_24_P319923	0.906321	1.08359e-09	ASO3603	MYLK
p3497	A_24_P319923	0.903356	1.50521e-09	ENST00000541871.1	MYLK
p18910	A_24_P319923	0.942763	5.70477e-12	TCONS_00020538	MYLK
p21680	A_24_P319923	0.919382	2.21096e-10	TCONS_00029212	MYLK
p39004_v4	A_24_P319923	0.936972	1.60243e-11	ENST00000609062.1	MYLK
p5066	A_24_P319923	0.909719	7.33506e-10	ENST00000568033.1	MYLK
p34940_v4	A_24_P319923	0.906637	1.04563e-09	ENST00000419881.1	MYLK
p10433	A_24_P319923	0.965024	2.79776e-14	ENST00000561134.1	MYLK
p36425_v4	A_24_P319923	0.950646	1.15996e-12	uc009zyj.1	MYLK
p14307	A_24_P319923	0.945984	3.06244e-12	ENST00000422227.1	MYLK
p2662	A_24_P319923	0.914797	3.97503e-10	ENST00000530418.1	MYLK
p6406	A_24_P319923	0.928384	6.27232e-11	ENST00000570241.2	MYLK
p10866	A_24_P319923	0.903923	1.41465e-09	ENST00000362077.4	MYLK
p6498	A_24_P319923	0.916132	3.36269e-10	ENST00000569990.2	MYLK
p41110_v4	A_24_P319923	0.937446	1.47804e-11	XR_428019.1	MYLK
p3560	A_24_P319923	0.904401	1.34224e-09	ENST00000545239.1	MYLK
p1799	A_24_P319923	0.90234	1.6804e-09	ENST00000441365.2	MYLK
p1333	A_24_P319923	0.91343	4.70521e-10	ENST00000458139.1	MYLK
p1956	A_24_P319923	0.90765	9.31942e-10	ENST00000419889.1	MYLK
p36426_v4	A_24_P319923	0.913335	4.75995e-10	uc010tbf.1	MYLK
p261	A_24_P319923	0.902672	1.62127e-09	ENST00000455929.1	MYLK
p39159_v4	A_24_P319923	0.91989	2.06728e-10	ENST00000610088.1	MYLK
RNA147301|p0405_imsncRNA820	A_24_P319923	0.906621	1.04756e-09	RNA147301|p0405_imsncRNA820	MYLK
p15846	A_24_P319923	0.91452	4.11449e-10	ENST00000523862.1	MYLK
p16071	A_24_P319923	0.916429	3.23853e-10	ENST00000519624.1	MYLK
p16070	A_24_P319923	0.910238	6.90178e-10	ENST00000523627.1	MYLK
p33749	A_24_P319923	0.916635	3.1547e-10	uc021pna.1	MYLK
p42188_v4	A_24_P319923	0.901928	1.7567e-09	XR_428874.1	MYLK
p33624	A_24_P319923	0.933693	2.75682e-11	TCONS_00026176	MYLK
p242	A_24_P319923	0.907138	9.87926e-10	ENST00000445976.1	MYLK
p11563	A_24_P319923	0.914854	3.94716e-10	ENST00000467794.1	MYLK
p2782	A_24_P319923	0.935599	2.01816e-11	ENST00000540307.1	MYLK
p36307_v4	A_24_P319923	0.92692	7.78257e-11	TCONS_00017326	MYLK
p42566_v4	A_24_P319923	0.953819	5.66658e-13	XR_429188.1	MYLK
p7180	A_24_P319923	0.902781	1.60224e-09	ENST00000577863.1	MYLK
p36309_v4	A_24_P319923	0.918029	2.63826e-10	TCONS_00017328	MYLK
p20261	A_24_P319923	0.929392	5.39275e-11	TCONS_00025841	MYLK
p6681	A_24_P319923	0.906827	1.02341e-09	ENST00000445508.1	MYLK
p36308_v4	A_24_P319923	0.91609	3.3803e-10	TCONS_00016925	MYLK
p33928	A_24_P319923	0.945557	3.33289e-12	LIT2102	MYLK
p24626	A_24_P319923	0.940192	9.13913e-12	TCONS_00017331	MYLK
p28791	A_24_P319923	0.913423	4.70916e-10	LIT2094	MYLK
p17024	A_24_P319923	0.919748	2.10673e-10	ENST00000433061.1	MYLK
p24625	A_24_P319923	0.920173	1.99105e-10	TCONS_00017327	MYLK
RNA95609|RNS_691_137	A_24_P319923	0.919229	2.25574e-10	RNA95609|RNS_691_137	MYLK
p20260	A_24_P319923	0.904909	1.26884e-09	TCONS_00025840	MYLK
p16167	A_24_P319923	0.910893	6.38743e-10	ENST00000521930.1	MYLK
p15697	A_24_P319923	0.92065	1.86835e-10	ENST00000426023.1	MYLK
p5615	A_23_P136623	0.908137	8.81343e-10	ENST00000583044.1	ADCY5
p35585_v4	A_23_P136623	0.910637	6.58396e-10	TCONS_00018887	ADCY5
p22139	A_23_P136623	0.91528	3.74269e-10	TCONS_00006188	ADCY5
p11359	A_23_P136623	0.918341	2.53358e-10	ENST00000422681.1	ADCY5
p11944	A_23_P136623	0.919858	2.07604e-10	ENST00000510827.1	ADCY5
p11945	A_23_P136623	0.908322	8.6278e-10	ENST00000515464.1	ADCY5
p1699	A_23_P136623	0.905383	1.2037e-09	ENST00000440198.1	ADCY5
p37464_v4	A_23_P136623	0.901459	1.84708e-09	ENST00000609005.1	ADCY5
p38366_v4	A_23_P136623	0.918019	2.64158e-10	ENST00000609123.1	ADCY5
p11006	A_23_P136623	0.903424	1.494e-09	ENST00000602955.1	ADCY5
p36997_v4	A_33_P3257617	0.9157	3.55068e-10	ENST00000425109.2	PPP1R12B
p33356	A_33_P3257617	0.932129	3.53615e-11	ENST00000414128.1	PPP1R12B
p19731	A_23_P210425	0.908881	8.08723e-10	TCONS_00023347	MYL9
p21080	A_23_P210425	0.908815	8.1495e-10	TCONS_00002691	MYL9
p1332	A_23_P210425	0.940494	8.6553e-12	ENST00000414927.1	MYL9
p10868	A_23_P210425	0.912961	4.98189e-10	ENST00000416145.1	MYL9
p21681	A_23_P210425	0.908137	8.81287e-10	TCONS_00029005	MYL9
p29460	A_23_P210425	0.912574	5.22135e-10	ENST00000456577.1	MYL9
p18910	A_23_P210425	0.948214	1.94644e-12	TCONS_00020538	MYL9
p21081	A_23_P210425	0.911827	5.71343e-10	TCONS_00003621	MYL9
p21680	A_23_P210425	0.920578	1.88627e-10	TCONS_00029212	MYL9
p39004_v4	A_23_P210425	0.95149	9.63229e-13	ENST00000609062.1	MYL9
p34940_v4	A_23_P210425	0.925519	9.52751e-11	ENST00000419881.1	MYL9
p10433	A_23_P210425	0.986162	0	ENST00000561134.1	MYL9
p36425_v4	A_23_P210425	0.947993	2.03748e-12	uc009zyj.1	MYL9
p14307	A_23_P210425	0.939764	9.865e-12	ENST00000422227.1	MYL9
p2662	A_23_P210425	0.939927	9.58167e-12	ENST00000530418.1	MYL9
p6406	A_23_P210425	0.92088	1.81159e-10	ENST00000570241.2	MYL9
p41110_v4	A_23_P210425	0.934454	2.43676e-11	XR_428019.1	MYL9
RNA147034|p0138_imsncRNA220	A_23_P210425	0.914666	4.04026e-10	RNA147034|p0138_imsncRNA220	MYL9
p3560	A_23_P210425	0.902816	1.59625e-09	ENST00000545239.1	MYL9
p1333	A_23_P210425	0.927025	7.66465e-11	ENST00000458139.1	MYL9
p36426_v4	A_23_P210425	0.911641	5.84255e-10	uc010tbf.1	MYL9
p39159_v4	A_23_P210425	0.918908	2.35301e-10	ENST00000610088.1	MYL9
p18422	A_23_P210425	0.926007	8.88301e-11	TCONS_00019244	MYL9
p15846	A_23_P210425	0.921616	1.64038e-10	ENST00000523862.1	MYL9
p16071	A_23_P210425	0.93867	1.19622e-11	ENST00000519624.1	MYL9
p23273	A_23_P210425	0.905864	1.14067e-09	TCONS_00012271	MYL9
p16070	A_23_P210425	0.933772	2.72165e-11	ENST00000523627.1	MYL9
p42188_v4	A_23_P210425	0.9079	9.056e-10	XR_428874.1	MYL9
p33624	A_23_P210425	0.918239	2.56727e-10	TCONS_00026176	MYL9
p242	A_23_P210425	0.928268	6.38163e-11	ENST00000445976.1	MYL9
p11563	A_23_P210425	0.909526	7.50261e-10	ENST00000467794.1	MYL9
p2782	A_23_P210425	0.908314	8.63556e-10	ENST00000540307.1	MYL9
p36307_v4	A_23_P210425	0.945672	3.25784e-12	TCONS_00017326	MYL9
p42566_v4	A_23_P210425	0.965651	2.30926e-14	XR_429188.1	MYL9
p18421	A_23_P210425	0.921814	1.59686e-10	TCONS_00019858	MYL9
p36309_v4	A_23_P210425	0.942101	6.45306e-12	TCONS_00017328	MYL9
p20261	A_23_P210425	0.91565	3.57312e-10	TCONS_00025841	MYL9
p36308_v4	A_23_P210425	0.936442	1.75278e-11	TCONS_00016925	MYL9
p42186_v4	A_23_P210425	0.906237	1.09387e-09	XR_242848.2	MYL9
p33928	A_23_P210425	0.957965	2.05169e-13	LIT2102	MYL9
p24626	A_23_P210425	0.954689	4.61631e-13	TCONS_00017331	MYL9
RNA147458|p0562_imsncRNA224	A_23_P210425	0.909811	7.25677e-10	RNA147458|p0562_imsncRNA224	MYL9
p17024	A_23_P210425	0.945953	3.08176e-12	ENST00000433061.1	MYL9
p24625	A_23_P210425	0.942439	6.06093e-12	TCONS_00017327	MYL9
p2168	A_23_P210425	0.924007	1.17995e-10	ENST00000527398.1	MYL9
p29429	A_23_P210425	0.908981	7.99421e-10	ENST00000506222.2	MYL9
RNA95609|RNS_691_137	A_23_P210425	0.942167	6.37534e-12	RNA95609|RNS_691_137	MYL9
p20260	A_23_P210425	0.909707	7.34532e-10	TCONS_00025840	MYL9
p15697	A_23_P210425	0.919007	2.32248e-10	ENST00000426023.1	MYL9
p36426_v4	A_33_P3521643	0.921675	1.62733e-10	uc010tbf.1	PPP1R12C
p1332	A_23_P143817	0.935201	2.15561e-11	ENST00000414927.1	MYLK
p39004_v4	A_23_P143817	0.917102	2.97228e-10	ENST00000609062.1	MYLK
p10433	A_23_P143817	0.963046	5.10703e-14	ENST00000561134.1	MYLK
p36425_v4	A_23_P143817	0.904909	1.26883e-09	uc009zyj.1	MYLK
p14307	A_23_P143817	0.940906	8.03491e-12	ENST00000422227.1	MYLK
p2662	A_23_P143817	0.908469	8.48281e-10	ENST00000530418.1	MYLK
p6406	A_23_P143817	0.911843	5.70268e-10	ENST00000570241.2	MYLK
p10866	A_23_P143817	0.902013	1.7407e-09	ENST00000362077.4	MYLK
p41110_v4	A_23_P143817	0.932795	3.18261e-11	XR_428019.1	MYLK
p1333	A_23_P143817	0.910718	6.5215e-10	ENST00000458139.1	MYLK
p15846	A_23_P143817	0.921391	1.691e-10	ENST00000523862.1	MYLK
p16071	A_23_P143817	0.90794	9.01444e-10	ENST00000519624.1	MYLK
p23273	A_23_P143817	0.916085	3.3828e-10	TCONS_00012271	MYLK
p16070	A_23_P143817	0.907085	9.93954e-10	ENST00000523627.1	MYLK
p33624	A_23_P143817	0.927942	6.69762e-11	TCONS_00026176	MYLK
p2782	A_23_P143817	0.937912	1.36446e-11	ENST00000540307.1	MYLK
p19658	A_23_P143817	0.922113	1.53312e-10	TCONS_00023807	MYLK
p36307_v4	A_23_P143817	0.909126	7.86064e-10	TCONS_00017326	MYLK
p42566_v4	A_23_P143817	0.955794	3.53495e-13	XR_429188.1	MYLK
p36309_v4	A_23_P143817	0.920346	1.94573e-10	TCONS_00017328	MYLK
p20261	A_23_P143817	0.916153	3.35382e-10	TCONS_00025841	MYLK
p6681	A_23_P143817	0.90028	2.09348e-09	ENST00000445508.1	MYLK
p36308_v4	A_23_P143817	0.904354	1.3492e-09	TCONS_00016925	MYLK
p33928	A_23_P143817	0.926178	8.66613e-11	LIT2102	MYLK
p2271	A_23_P143817	0.920056	2.02237e-10	ENST00000501541.1	MYLK
p24626	A_23_P143817	0.942198	6.33893e-12	TCONS_00017331	MYLK
p5367	A_23_P143817	0.917853	2.69897e-10	ENST00000555332.1	MYLK
p28791	A_23_P143817	0.924943	1.03417e-10	LIT2094	MYLK
p6299	A_23_P143817	0.916626	3.15855e-10	ENST00000577048.1	MYLK
p17024	A_23_P143817	0.939538	1.0268e-11	ENST00000433061.1	MYLK
p24625	A_23_P143817	0.921135	1.75052e-10	TCONS_00017327	MYLK
p2168	A_23_P143817	0.931404	3.96119e-11	ENST00000527398.1	MYLK
RNA95609|RNS_691_137	A_23_P143817	0.913654	4.57791e-10	RNA95609|RNS_691_137	MYLK
p20260	A_23_P143817	0.922314	1.49156e-10	TCONS_00025840	MYLK
p16167	A_23_P143817	0.919634	2.13867e-10	ENST00000521930.1	MYLK
p15697	A_23_P143817	0.941234	7.5695e-12	ENST00000426023.1	MYLK
p25504	A_23_P143817	0.923846	1.20682e-10	XR_132555.3	MYLK
p1332	A_33_P3335682	0.902053	1.73324e-09	ENST00000414927.1	PPP1R14A
p18910	A_33_P3335682	0.911035	6.28036e-10	TCONS_00020538	PPP1R14A
p10433	A_33_P3335682	0.950444	1.21192e-12	ENST00000561134.1	PPP1R14A
p36425_v4	A_33_P3335682	0.939142	1.10121e-11	uc009zyj.1	PPP1R14A
p14307	A_33_P3335682	0.93367	2.76676e-11	ENST00000422227.1	PPP1R14A
p41110_v4	A_33_P3335682	0.926212	8.62441e-11	XR_428019.1	PPP1R14A
p1333	A_33_P3335682	0.916686	3.13459e-10	ENST00000458139.1	PPP1R14A
p36426_v4	A_33_P3335682	0.906366	1.07818e-09	uc010tbf.1	PPP1R14A
p16071	A_33_P3335682	0.93058	4.49933e-11	ENST00000519624.1	PPP1R14A
p16070	A_33_P3335682	0.92382	1.21126e-10	ENST00000523627.1	PPP1R14A
p242	A_33_P3335682	0.922117	1.53214e-10	ENST00000445976.1	PPP1R14A
p36307_v4	A_33_P3335682	0.921634	1.63626e-10	TCONS_00017326	PPP1R14A
p42566_v4	A_33_P3335682	0.953377	6.27942e-13	XR_429188.1	PPP1R14A
p7180	A_33_P3335682	0.929172	5.57416e-11	ENST00000577863.1	PPP1R14A
p36309_v4	A_33_P3335682	0.910124	6.99461e-10	TCONS_00017328	PPP1R14A
p20261	A_33_P3335682	0.951153	1.03784e-12	TCONS_00025841	PPP1R14A
p36308_v4	A_33_P3335682	0.916218	3.32634e-10	TCONS_00016925	PPP1R14A
p33928	A_33_P3335682	0.956509	2.96652e-13	LIT2102	PPP1R14A
p24626	A_33_P3335682	0.941916	6.67866e-12	TCONS_00017331	PPP1R14A
RNA147458|p0562_imsncRNA224	A_33_P3335682	0.928289	6.36222e-11	RNA147458|p0562_imsncRNA224	PPP1R14A
p17024	A_33_P3335682	0.932507	3.33178e-11	ENST00000433061.1	PPP1R14A
p24625	A_33_P3335682	0.929308	5.46112e-11	TCONS_00017327	PPP1R14A
p2168	A_33_P3335682	0.914617	4.06522e-10	ENST00000527398.1	PPP1R14A
p29429	A_33_P3335682	0.914991	3.88055e-10	ENST00000506222.2	PPP1R14A
p7179	A_33_P3335682	0.907708	9.2572e-10	ENST00000577679.1	PPP1R14A
RNA95609|RNS_691_137	A_33_P3335682	0.982849	0	RNA95609|RNS_691_137	PPP1R14A
p20260	A_33_P3335682	0.953527	6.06626e-13	TCONS_00025840	PPP1R14A
p16167	A_33_P3335682	0.901388	1.86123e-09	ENST00000521930.1	PPP1R14A
p15697	A_33_P3335682	0.933306	2.93365e-11	ENST00000426023.1	PPP1R14A
p10159	A_21_P0013899	0.902853	1.58979e-09	ENST00000590024.1	PPP1R12B
p37318_v4	A_21_P0013899	0.904085	1.38966e-09	ENST00000605021.1	PPP1R12B
p41061_v4	A_21_P0013899	0.90185	1.77142e-09	XR_241875.1	PPP1R12B
p18910	A_33_P3401647	0.923775	1.21884e-10	TCONS_00020538	PPP1R14A
p10433	A_33_P3401647	0.945715	3.2303e-12	ENST00000561134.1	PPP1R14A
p36425_v4	A_33_P3401647	0.94077	8.23452e-12	uc009zyj.1	PPP1R14A
p14307	A_33_P3401647	0.927548	7.09857e-11	ENST00000422227.1	PPP1R14A
p41110_v4	A_33_P3401647	0.922993	1.35854e-10	XR_428019.1	PPP1R14A
p1333	A_33_P3401647	0.91916	2.27645e-10	ENST00000458139.1	PPP1R14A
p36426_v4	A_33_P3401647	0.913389	4.72901e-10	uc010tbf.1	PPP1R14A
p39159_v4	A_33_P3401647	0.904865	1.27503e-09	ENST00000610088.1	PPP1R14A
p16071	A_33_P3401647	0.925858	9.07576e-11	ENST00000519624.1	PPP1R14A
p16070	A_33_P3401647	0.917145	2.9561e-10	ENST00000523627.1	PPP1R14A
p242	A_33_P3401647	0.914194	4.28382e-10	ENST00000445976.1	PPP1R14A
p36307_v4	A_33_P3401647	0.924749	1.06287e-10	TCONS_00017326	PPP1R14A
p42566_v4	A_33_P3401647	0.954829	4.4631e-13	XR_429188.1	PPP1R14A
p7180	A_33_P3401647	0.930388	4.6342e-11	ENST00000577863.1	PPP1R14A
p36309_v4	A_33_P3401647	0.910981	6.32073e-10	TCONS_00017328	PPP1R14A
p20261	A_33_P3401647	0.951466	9.68337e-13	TCONS_00025841	PPP1R14A
p36308_v4	A_33_P3401647	0.916019	3.41087e-10	TCONS_00016925	PPP1R14A
p33928	A_33_P3401647	0.970077	5.32907e-15	LIT2102	PPP1R14A
p24626	A_33_P3401647	0.940596	8.49854e-12	TCONS_00017331	PPP1R14A
RNA147458|p0562_imsncRNA224	A_33_P3401647	0.922482	1.45749e-10	RNA147458|p0562_imsncRNA224	PPP1R14A
p17024	A_33_P3401647	0.930166	4.79443e-11	ENST00000433061.1	PPP1R14A
p24625	A_33_P3401647	0.930219	4.75562e-11	TCONS_00017327	PPP1R14A
p2168	A_33_P3401647	0.913322	4.76771e-10	ENST00000527398.1	PPP1R14A
p29429	A_33_P3401647	0.915323	3.72255e-10	ENST00000506222.2	PPP1R14A
p7179	A_33_P3401647	0.916214	3.32775e-10	ENST00000577679.1	PPP1R14A
RNA95609|RNS_691_137	A_33_P3401647	0.975682	4.44089e-16	RNA95609|RNS_691_137	PPP1R14A
p20260	A_33_P3401647	0.958018	2.02505e-13	TCONS_00025840	PPP1R14A
p15697	A_33_P3401647	0.928389	6.26788e-11	ENST00000426023.1	PPP1R14A
p2019	A_32_P181222	0.913469	4.68271e-10	ENST00000413564.1	KCNMA1
p38345_v4	A_32_P181222	0.906243	1.09321e-09	ENST00000609102.1	KCNMA1
p42976_v4	A_23_P39955	0.908972	8.00283e-10	XR_429511.1	ACTG2
p16071	A_23_P39955	0.907428	9.55831e-10	ENST00000519624.1	ACTG2
p16070	A_23_P39955	0.913275	4.7952e-10	ENST00000523627.1	ACTG2
p242	A_23_P39955	0.910102	7.01267e-10	ENST00000445976.1	ACTG2
p18421	A_23_P39955	0.90364	1.45924e-09	TCONS_00019858	ACTG2
RNA147458|p0562_imsncRNA224	A_23_P39955	0.905953	1.12943e-09	RNA147458|p0562_imsncRNA224	ACTG2
p29429	A_23_P39955	0.903993	1.40387e-09	ENST00000506222.2	ACTG2
RNA95609|RNS_691_137	A_23_P39955	0.940525	8.60689e-12	RNA95609|RNS_691_137	ACTG2

## Sheet: B. Immune response
B. Immune response
Source	Target	Correlation	P.value	Source.GeneSymbol	Target.GeneSymbol
p24776	A_21_P0000664	0.923078	1.34277e-10	NR_040073.1	CD4
p15605	A_21_P0000664	0.9128	5.08027e-10	ENST00000602711.1	CD4
p4357	A_21_P0000664	0.90612	1.10839e-09	ENST00000553153.1	CD4
p36747_v4	A_21_P0000664	0.916131	3.36304e-10	ENST00000553119.1	CD4
p33806	A_21_P0000664	0.937386	1.49338e-11	uc010gjt.1	CD4
p24237	A_21_P0000664	0.904062	1.39327e-09	TCONS_00014855	CD4
p16377	A_21_P0000664	0.902334	1.68148e-09	ENST00000522875.1	CD4
p11350	A_21_P0000664	0.900798	1.98179e-09	ENST00000596630.1	CD4
p33713	A_21_P0000664	0.946188	2.94031e-12	NR_073063.1	CD4
p33671	A_21_P0000664	0.943488	4.97513e-12	NR_037687.1	CD4
p25196	A_21_P0000664	0.903764	1.43957e-09	NR_038974.1	CD4
p33651	A_21_P0000664	0.918015	2.64295e-10	NR_028399.1	CD4
p8609	A_21_P0000664	0.959277	1.45661e-13	ENST00000595892.1	CD4
p34635_v4	A_21_P0000664	0.9117	5.8011e-10	ENST00000601007.1	CD4
p8612	A_21_P0000664	0.920935	1.79812e-10	ENST00000600008.1	CD4
p6348	A_21_P0000664	0.900141	2.12442e-09	ENST00000563252.1	CD4
p8610	A_21_P0000664	0.904037	1.39699e-09	ENST00000598546.1	CD4
p3142	A_21_P0000664	-0.910336	6.82253e-10	ENST00000548450.1	CD4
p40389_v4	A_21_P0000664	-0.903524	1.47785e-09	XR_427554.1	CD4
p38979_v4	A_23_P125977	0.904377	1.34576e-09	ENST00000603265.1	C1QC
p24776	A_23_P125977	0.943959	4.54747e-12	NR_040073.1	C1QC
p15605	A_23_P125977	0.928151	6.49374e-11	ENST00000602711.1	C1QC
p12768	A_23_P125977	0.93599	1.891e-11	ENST00000503259.1	C1QC
p41116_v4	A_23_P125977	0.915051	3.85148e-10	XR_428021.1	C1QC
p20685	A_23_P125977	0.90993	7.15579e-10	TCONS_00027511	C1QC
p33806	A_23_P125977	0.92322	1.31655e-10	uc010gjt.1	C1QC
p18317	A_23_P125977	0.935611	2.01426e-11	TCONS_00019651	C1QC
p34085_v4	A_23_P125977	0.932473	3.34941e-11	ENST00000458084.1	C1QC
p35433_v4	A_23_P125977	0.922343	1.48552e-10	ENST00000521600.1	C1QC
p18098	A_23_P125977	0.923952	1.18909e-10	TCONS_00018687	C1QC
RNA147580|p0684_imsncRNA445	A_23_P125977	0.902411	1.66774e-09	RNA147580|p0684_imsncRNA445	C1QC
p24237	A_23_P125977	0.907107	9.91368e-10	TCONS_00014855	C1QC
p16377	A_23_P125977	0.903991	1.4041e-09	ENST00000522875.1	C1QC
p33752	A_23_P125977	0.911013	6.29722e-10	uc001lda.1	C1QC
p33393	A_23_P125977	0.942113	6.43929e-12	ENST00000526609.1	C1QC
p33713	A_23_P125977	0.918045	2.63248e-10	NR_073063.1	C1QC
p26547	A_23_P125977	0.916175	3.34421e-10	uc021zoa.1	C1QC
p33392	A_23_P125977	0.917767	2.72891e-10	ENST00000525518.1	C1QC
p18468	A_23_P125977	0.908346	8.60362e-10	TCONS_00019319	C1QC
p3204	A_23_P125977	0.902212	1.70387e-09	ENST00000547942.1	C1QC
p39993_v4	A_23_P125977	-0.953457	6.16618e-13	XR_241419.1	C1QC
p39624_v4	A_23_P125977	-0.902989	1.56644e-09	XR_426963.1	C1QC
p41707_v4	A_23_P125977	-0.917224	2.92611e-10	XR_242534.1	C1QC
p36214_v4	A_23_P125977	-0.903017	1.56181e-09	TCONS_00013488	C1QC
p41708_v4	A_23_P125977	-0.943892	4.60654e-12	XR_242533.1	C1QC
p11189	A_23_P125977	-0.919936	2.05485e-10	ENST00000438159.1	C1QC
p4571	A_23_P125977	-0.905506	1.18736e-09	ENST00000555303.1	C1QC
p14593	A_23_P125977	-0.905615	1.17289e-09	ENST00000438676.1	C1QC
p4670	A_23_P125977	-0.901445	1.84992e-09	ENST00000553954.1	C1QC
p24054	A_23_P125977	-0.901179	1.90319e-09	TCONS_00015178	C1QC
p5446	A_23_P125977	-0.912522	5.25443e-10	ENST00000567527.1	C1QC
p11190	A_23_P125977	-0.901367	1.86546e-09	ENST00000448275.1	C1QC
RNA147503|p0607_imsncRNA328	A_23_P125977	-0.906648	1.04438e-09	RNA147503|p0607_imsncRNA328	C1QC
p7914	A_23_P125977	-0.902576	1.63823e-09	ENST00000589795.1	C1QC
p38979_v4	A_23_P887	0.943809	4.67981e-12	ENST00000603265.1	IKBKE
p39031_v4	A_23_P887	0.921656	1.63137e-10	ENST00000608286.1	IKBKE
p24776	A_23_P887	0.945767	3.19722e-12	NR_040073.1	IKBKE
p34360_v4	A_23_P887	0.915032	3.8607e-10	ENST00000427798.1	IKBKE
p1561	A_23_P887	0.911097	6.23427e-10	ENST00000568976.1	IKBKE
p15605	A_23_P887	0.934071	2.5933e-11	ENST00000602711.1	IKBKE
p12768	A_23_P887	0.935173	2.16542e-11	ENST00000503259.1	IKBKE
p36687_v4	A_23_P887	0.90274	1.6094e-09	ENST00000418499.3	IKBKE
p4357	A_23_P887	0.931582	3.85278e-11	ENST00000553153.1	IKBKE
p36747_v4	A_23_P887	0.903816	1.43135e-09	ENST00000553119.1	IKBKE
p33806	A_23_P887	0.900163	2.11958e-09	uc010gjt.1	IKBKE
p18317	A_23_P887	0.905682	1.16414e-09	TCONS_00019651	IKBKE
p29102	A_23_P887	0.92361	1.24724e-10	ENST00000551881.2	IKBKE
p34085_v4	A_23_P887	0.919331	2.22593e-10	ENST00000458084.1	IKBKE
p35433_v4	A_23_P887	0.91055	6.65225e-10	ENST00000521600.1	IKBKE
p24237	A_23_P887	0.903199	1.53111e-09	TCONS_00014855	IKBKE
p16377	A_23_P887	0.910406	6.76611e-10	ENST00000522875.1	IKBKE
p33934	A_23_P887	0.933634	2.78289e-11	LIT2067	IKBKE
p33713	A_23_P887	0.936151	1.84062e-11	NR_073063.1	IKBKE
p33671	A_23_P887	0.908022	8.93055e-10	NR_037687.1	IKBKE
p39993_v4	A_23_P887	-0.941622	7.05036e-12	XR_241419.1	IKBKE
p39624_v4	A_23_P887	-0.91188	5.67734e-10	XR_426963.1	IKBKE
p19232	A_23_P887	-0.903552	1.47338e-09	TCONS_00021860	IKBKE
p36214_v4	A_23_P887	-0.912514	5.25997e-10	TCONS_00013488	IKBKE
p41708_v4	A_23_P887	-0.924359	1.12297e-10	XR_242533.1	IKBKE
p3142	A_23_P887	-0.923913	1.19553e-10	ENST00000548450.1	IKBKE
p27138	A_23_P887	-0.904036	1.39724e-09	uc.337-	IKBKE
p27098	A_23_P887	-0.900297	2.08973e-09	uc.312+	IKBKE
p38115_v4	A_23_P887	-0.928547	6.12221e-11	ENST00000607665.1	IKBKE
p37060_v4	A_23_P887	-0.9209	1.80671e-10	ENST00000457852.3	IKBKE
p14633	A_23_P887	-0.910414	6.76018e-10	ENST00000580511.1	IKBKE
p30045	A_23_P887	-0.900755	1.99089e-09	NR_002791.2	IKBKE
p16043	A_23_P887	-0.933446	2.86842e-11	ENST00000517454.1	IKBKE
p34699_v4	A_23_P887	-0.916285	3.29818e-10	ENST00000451416.1	IKBKE
p14593	A_23_P887	-0.911063	6.25985e-10	ENST00000438676.1	IKBKE
p6173	A_23_P887	-0.910541	6.65924e-10	ENST00000563772.1	IKBKE
RNA147218|p0322_imsncRNA713	A_23_P887	-0.907159	9.85556e-10	RNA147218|p0322_imsncRNA713	IKBKE
p44272_v4	A_23_P887	-0.904292	1.35849e-09	uc031tbp.1	IKBKE
p24054	A_23_P887	-0.904483	1.33008e-09	TCONS_00015178	IKBKE
p33607	A_23_P887	-0.906772	1.02982e-09	ENST00000431331.1	IKBKE
p30307	A_23_P887	-0.91702	3.00381e-10	LIT1553	IKBKE
p4442	A_23_P887	-0.900924	1.95558e-09	ENST00000553425.1	IKBKE
p24776	A_23_P30547	0.915468	3.65595e-10	NR_040073.1	LCP2
p15605	A_23_P30547	0.921792	1.60147e-10	ENST00000602711.1	LCP2
p20685	A_23_P30547	0.909835	7.23623e-10	TCONS_00027511	LCP2
p33806	A_23_P30547	0.945219	3.56204e-12	uc010gjt.1	LCP2
p18317	A_23_P30547	0.93231	3.43687e-11	TCONS_00019651	LCP2
p34085_v4	A_23_P30547	0.915152	3.8034e-10	ENST00000458084.1	LCP2
p35433_v4	A_23_P30547	0.901613	1.817e-09	ENST00000521600.1	LCP2
p24237	A_23_P30547	0.914253	4.25224e-10	TCONS_00014855	LCP2
p16377	A_23_P30547	0.908423	8.52786e-10	ENST00000522875.1	LCP2
p11350	A_23_P30547	0.920875	1.81275e-10	ENST00000596630.1	LCP2
p33713	A_23_P30547	0.925317	9.80516e-11	NR_073063.1	LCP2
p33671	A_23_P30547	0.955682	3.63487e-13	NR_037687.1	LCP2
p25196	A_23_P30547	0.939466	1.03995e-11	NR_038974.1	LCP2
p3204	A_23_P30547	0.907364	9.62812e-10	ENST00000547942.1	LCP2
p8609	A_23_P30547	0.924433	1.11148e-10	ENST00000595892.1	LCP2
p33689	A_23_P30547	0.906793	1.02734e-09	NR_047652.1	LCP2
p39993_v4	A_23_P30547	-0.900008	2.15429e-09	XR_241419.1	LCP2
p35584_v4	A_23_P30547	-0.904099	1.38755e-09	TCONS_00018886	LCP2
p24776	A_23_P63390	0.939214	1.08733e-11	NR_040073.1	FCGR1B
p15605	A_23_P63390	0.957595	2.25597e-13	ENST00000602711.1	FCGR1B
p12768	A_23_P63390	0.912314	5.38832e-10	ENST00000503259.1	FCGR1B
p41116_v4	A_23_P63390	0.905679	1.16462e-09	XR_428021.1	FCGR1B
p20685	A_23_P63390	0.908901	8.06845e-10	TCONS_00027511	FCGR1B
p33806	A_23_P63390	0.922134	1.52875e-10	uc010gjt.1	FCGR1B
p18317	A_23_P63390	0.92947	5.3298e-11	TCONS_00019651	FCGR1B
p34085_v4	A_23_P63390	0.926551	8.21174e-11	ENST00000458084.1	FCGR1B
p33849	A_23_P63390	0.90409	1.38896e-09	uc022bty.1	FCGR1B
p33671	A_23_P63390	0.910478	6.70931e-10	NR_037687.1	FCGR1B
p25196	A_23_P63390	0.904765	1.28928e-09	NR_038974.1	FCGR1B
p39993_v4	A_23_P63390	-0.920693	1.85759e-10	XR_241419.1	FCGR1B
p19232	A_23_P63390	-0.900391	2.06909e-09	TCONS_00021860	FCGR1B
p27822	A_23_P63390	-0.915238	3.7624e-10	uc.460-	FCGR1B
p29468	A_23_P63390	-0.926555	8.20717e-11	ENST00000438573.1	FCGR1B
p15250	A_23_P63390	-0.916968	3.02382e-10	ENST00000436328.1	FCGR1B
p16281	A_23_P63390	-0.932058	3.57587e-11	ENST00000522980.1	FCGR1B
p16791	A_23_P63390	-0.917103	2.97181e-10	ENST00000434656.1	FCGR1B
p27928	A_23_P63390	-0.901173	1.90449e-09	hox-HOXD8-41	FCGR1B
p26523	A_23_P63390	-0.916284	3.2985e-10	uc004ags.1	FCGR1B
p44272_v4	A_23_P63390	-0.91547	3.65475e-10	uc031tbp.1	FCGR1B
RNA147503|p0607_imsncRNA328	A_23_P63390	-0.900571	2.03008e-09	RNA147503|p0607_imsncRNA328	FCGR1B
p24776	A_33_P3327617	0.934707	2.33786e-11	NR_040073.1	FCGR2B
p15605	A_33_P3327617	0.936057	1.86993e-11	ENST00000602711.1	FCGR2B
p12768	A_33_P3327617	0.925173	1.00091e-10	ENST00000503259.1	FCGR2B
p41116_v4	A_33_P3327617	0.912599	5.20585e-10	XR_428021.1	FCGR2B
p20685	A_33_P3327617	0.921932	1.57128e-10	TCONS_00027511	FCGR2B
p33806	A_33_P3327617	0.952162	8.2867e-13	uc010gjt.1	FCGR2B
p18317	A_33_P3327617	0.950455	1.20903e-12	TCONS_00019651	FCGR2B
p34085_v4	A_33_P3327617	0.936612	1.70326e-11	ENST00000458084.1	FCGR2B
p35433_v4	A_33_P3327617	0.918129	2.60415e-10	ENST00000521600.1	FCGR2B
p18098	A_33_P3327617	0.901794	1.78213e-09	TCONS_00018687	FCGR2B
p24237	A_33_P3327617	0.936176	1.83298e-11	TCONS_00014855	FCGR2B
p16377	A_33_P3327617	0.932026	3.59406e-11	ENST00000522875.1	FCGR2B
p11350	A_33_P3327617	0.921199	1.73535e-10	ENST00000596630.1	FCGR2B
p33934	A_33_P3327617	0.902479	1.65541e-09	LIT2067	FCGR2B
p33713	A_33_P3327617	0.926856	7.85563e-11	NR_073063.1	FCGR2B
p26547	A_33_P3327617	0.912617	5.19455e-10	uc021zoa.1	FCGR2B
p33671	A_33_P3327617	0.918261	2.55977e-10	NR_037687.1	FCGR2B
p25196	A_33_P3327617	0.91099	6.31385e-10	NR_038974.1	FCGR2B
p3204	A_33_P3327617	0.932414	3.38112e-11	ENST00000547942.1	FCGR2B
p8609	A_33_P3327617	0.90946	7.56036e-10	ENST00000595892.1	FCGR2B
p33847	A_33_P3327617	0.905719	1.1594e-09	uc011gqu.2	FCGR2B
p39993_v4	A_33_P3327617	-0.917926	2.67353e-10	XR_241419.1	FCGR2B
p35584_v4	A_33_P3327617	-0.90416	1.37832e-09	TCONS_00018886	FCGR2B
p38201_v4	A_33_P3327617	-0.907246	9.75825e-10	ENST00000605631.1	FCGR2B
p33607	A_33_P3327617	-0.904407	1.34128e-09	ENST00000431331.1	FCGR2B
p20685	A_33_P3372004	0.916392	3.25369e-10	TCONS_00027511	IGSF6
p33806	A_33_P3372004	0.936414	1.76112e-11	uc010gjt.1	IGSF6
p18317	A_33_P3372004	0.910146	6.97709e-10	TCONS_00019651	IGSF6
p11350	A_33_P3372004	0.930468	4.57787e-11	ENST00000596630.1	IGSF6
p33671	A_33_P3372004	0.950385	1.22746e-12	NR_037687.1	IGSF6
p8609	A_33_P3372004	0.907342	9.65222e-10	ENST00000595892.1	IGSF6
p9355	A_33_P3372004	0.912065	5.55243e-10	ENST00000442794.1	IGSF6
p3887	A_33_P3372004	0.900877	1.96536e-09	ENST00000569999.1	IGSF6
p24776	A_33_P3403576	0.930253	4.73093e-11	NR_040073.1	FCGR2C
p15605	A_33_P3403576	0.94216	6.38334e-12	ENST00000602711.1	FCGR2C
p12768	A_33_P3403576	0.904715	1.29645e-09	ENST00000503259.1	FCGR2C
p41116_v4	A_33_P3403576	0.928745	5.94389e-11	XR_428021.1	FCGR2C
p20685	A_33_P3403576	0.904488	1.32938e-09	TCONS_00027511	FCGR2C
p33806	A_33_P3403576	0.93563	2.00768e-11	uc010gjt.1	FCGR2C
p18317	A_33_P3403576	0.928947	5.76645e-11	TCONS_00019651	FCGR2C
p34085_v4	A_33_P3403576	0.918507	2.47927e-10	ENST00000458084.1	FCGR2C
p35433_v4	A_33_P3403576	0.912239	5.43738e-10	ENST00000521600.1	FCGR2C
p24237	A_33_P3403576	0.902934	1.57586e-09	TCONS_00014855	FCGR2C
p33934	A_33_P3403576	0.900927	1.95493e-09	LIT2067	FCGR2C
p26547	A_33_P3403576	0.911696	5.80402e-10	uc021zoa.1	FCGR2C
p15671	A_33_P3403576	0.90161	1.81756e-09	ENST00000522970.1	FCGR2C
p39993_v4	A_33_P3403576	-0.9257	9.28395e-11	XR_241419.1	FCGR2C
p11189	A_33_P3403576	-0.910319	6.83568e-10	ENST00000438159.1	FCGR2C
p4571	A_33_P3403576	-0.910448	6.73285e-10	ENST00000555303.1	FCGR2C
RNA147503|p0607_imsncRNA328	A_33_P3403576	-0.903037	1.5583e-09	RNA147503|p0607_imsncRNA328	FCGR2C
p10351	A_33_P3246829	-0.904733	1.2938e-09	ENST00000439529.1	IL1RN
p43641_v4	A_33_P3228837	0.909865	7.21055e-10	XR_430259.1	CD8A
p36475_v4	A_33_P3228837	0.921734	1.61434e-10	uc003wbe.4	CD8A
p24776	A_21_P0010728	0.936831	1.64122e-11	NR_040073.1	FCGR1B
p15605	A_21_P0010728	0.963073	5.06262e-14	ENST00000602711.1	FCGR1B
p37713_v4	A_21_P0010728	0.90551	1.18686e-09	ENST00000606188.1	FCGR1B
p12768	A_21_P0010728	0.949296	1.55076e-12	ENST00000503259.1	FCGR1B
p36455_v4	A_21_P0010728	0.900525	2.03997e-09	uc011cue.1	FCGR1B
p20685	A_21_P0010728	0.937582	1.44413e-11	TCONS_00027511	FCGR1B
p33806	A_21_P0010728	0.919657	2.13203e-10	uc010gjt.1	FCGR1B
p18317	A_21_P0010728	0.937166	1.55054e-11	TCONS_00019651	FCGR1B
p12769	A_21_P0010728	0.937435	1.48086e-11	ENST00000507802.1	FCGR1B
p34085_v4	A_21_P0010728	0.942343	6.16973e-12	ENST00000458084.1	FCGR1B
p44385_v4	A_21_P0010728	0.908041	8.91068e-10	uc031qhi.1	FCGR1B
p11350	A_21_P0010728	0.921109	1.75667e-10	ENST00000596630.1	FCGR1B
p33713	A_21_P0010728	0.900324	2.08392e-09	NR_073063.1	FCGR1B
p33671	A_21_P0010728	0.902696	1.617e-09	NR_037687.1	FCGR1B
p26935	A_21_P0010728	0.903808	1.43267e-09	HIT000323459	FCGR1B
p39993_v4	A_21_P0010728	-0.927824	6.81617e-11	XR_241419.1	FCGR1B
p27822	A_21_P0010728	-0.908384	8.56605e-10	uc.460-	FCGR1B
p41707_v4	A_21_P0010728	-0.900678	2.00718e-09	XR_242534.1	FCGR1B
p16281	A_21_P0010728	-0.910308	6.84497e-10	ENST00000522980.1	FCGR1B
p41708_v4	A_21_P0010728	-0.91204	5.56949e-10	XR_242533.1	FCGR1B
p26523	A_21_P0010728	-0.915159	3.79962e-10	uc004ags.1	FCGR1B
p6031	A_21_P0010728	-0.9128	5.08068e-10	ENST00000558952.1	FCGR1B
p34699_v4	A_21_P0010728	-0.901707	1.79878e-09	ENST00000451416.1	FCGR1B
p4670	A_21_P0010728	-0.900296	2.08996e-09	ENST00000553954.1	FCGR1B
RNA147218|p0322_imsncRNA713	A_21_P0010728	-0.915845	3.48651e-10	RNA147218|p0322_imsncRNA713	FCGR1B
p44272_v4	A_21_P0010728	-0.912576	5.22036e-10	uc031tbp.1	FCGR1B
p33607	A_21_P0010728	-0.91049	6.69966e-10	ENST00000431331.1	FCGR1B
RNA147503|p0607_imsncRNA328	A_21_P0010728	-0.920618	1.8764e-10	RNA147503|p0607_imsncRNA328	FCGR1B
p38674_v4	A_21_P0010728	-0.903154	1.53869e-09	ENST00000604135.1	FCGR1B
p24776	A_23_P153562	0.90462	1.31009e-09	NR_040073.1	C5AR1
p15605	A_23_P153562	0.927417	7.2369e-11	ENST00000602711.1	C5AR1
p27928	A_23_P153562	-0.911859	5.69139e-10	hox-HOXD8-41	C5AR1
p14482	A_23_P153562	-0.921551	1.6548e-10	ENST00000446001.1	C5AR1
p24776	A_21_P0010561	0.935918	1.91385e-11	NR_040073.1	FCGR1B
p15605	A_21_P0010561	0.951659	9.27702e-13	ENST00000602711.1	FCGR1B
p12768	A_21_P0010561	0.924792	1.05641e-10	ENST00000503259.1	FCGR1B
p41116_v4	A_21_P0010561	0.901132	1.91264e-09	XR_428021.1	FCGR1B
p20685	A_21_P0010561	0.913826	4.48214e-10	TCONS_00027511	FCGR1B
p33806	A_21_P0010561	0.911113	6.22207e-10	uc010gjt.1	FCGR1B
p18317	A_21_P0010561	0.917476	2.8331e-10	TCONS_00019651	FCGR1B
p34085_v4	A_21_P0010561	0.918388	2.51801e-10	ENST00000458084.1	FCGR1B
p33671	A_21_P0010561	0.903415	1.49558e-09	NR_037687.1	FCGR1B
p39993_v4	A_21_P0010561	-0.915442	3.66759e-10	XR_241419.1	FCGR1B
p27822	A_21_P0010561	-0.919975	2.04433e-10	uc.460-	FCGR1B
p29468	A_21_P0010561	-0.921341	1.70242e-10	ENST00000438573.1	FCGR1B
p15250	A_21_P0010561	-0.916504	3.20772e-10	ENST00000436328.1	FCGR1B
p16281	A_21_P0010561	-0.920591	1.88317e-10	ENST00000522980.1	FCGR1B
p26523	A_21_P0010561	-0.913173	4.85513e-10	uc004ags.1	FCGR1B
RNA147218|p0322_imsncRNA713	A_21_P0010561	-0.909227	7.76867e-10	RNA147218|p0322_imsncRNA713	FCGR1B
p44272_v4	A_21_P0010561	-0.907657	9.31175e-10	uc031tbp.1	FCGR1B
p13297	A_24_P69538	0.90232	1.68415e-09	ENST00000513055.1	TLR4
p13294	A_24_P69538	0.910624	6.59452e-10	ENST00000510254.1	TLR4
p25196	A_24_P69538	0.905421	1.19863e-09	NR_038974.1	TLR4
p4473	A_24_P69538	0.914899	3.92483e-10	ENST00000555043.1	TLR4
p13296	A_24_P69538	0.909454	7.56611e-10	ENST00000507963.1	TLR4
p30045	A_24_P69538	-0.914211	4.27469e-10	NR_002791.2	TLR4
p26749	A_24_P69538	-0.908011	8.94125e-10	HIT000067566	TLR4
p34356_v4	A_24_P69538	-0.919223	2.25758e-10	ENST00000556290.1	TLR4
p27024	A_24_P69538	-0.90991	7.17274e-10	uc.33+	TLR4
p34272_v4	A_24_P69538	-0.908163	8.78645e-10	ENST00000553197.1	TLR4
RNA147678|p0782_imsncRNA568	A_33_P3217393	0.905881	1.13858e-09	RNA147678|p0782_imsncRNA568	CD276
p9647	A_33_P3217393	0.934239	2.52354e-11	ENST00000450695.1	CD276
p13921	A_33_P3217393	0.900156	2.1211e-09	ENST00000510311.1	CD276
p35836_v4	A_33_P3217393	0.901025	1.93469e-09	TCONS_00025421	CD276
RNA95591|RNS_673_139	A_33_P3217393	0.922678	1.41891e-10	RNA95591|RNS_673_139	CD276
RNA95757|RNS_839_116	A_33_P3217393	0.946821	2.58948e-12	RNA95757|RNS_839_116	CD276
p9298	A_33_P3217393	0.901027	1.93419e-09	ENST00000438409.1	CD276
RNA95257|RNS_339_178	A_33_P3217393	0.911082	6.24552e-10	RNA95257|RNS_339_178	CD276
p33894	A_33_P3217393	-0.928448	6.2133e-11	HIT000558607	CD276
p28290	A_33_P3217393	-0.913266	4.80041e-10	ASO3512	CD276
p13846	A_33_P3217393	-0.90998	7.11389e-10	ENST00000507558.1	CD276
p35278_v4	A_33_P3217393	-0.910778	6.47462e-10	ENST00000449449.2	CD276
p14708	A_33_P3217393	-0.930307	4.6924e-11	ENST00000411489.1	CD276
p35279_v4	A_33_P3217393	-0.910123	6.99592e-10	ENST00000440395.1	CD276
p26580	A_33_P3217393	-0.914721	4.01312e-10	HIT000067367	CD276
RNA33771|snoRNA_scaRNA_367_67	A_33_P3222917	-0.916522	3.20046e-10	RNA33771|snoRNA_scaRNA_367_67	CD276
p28511	A_33_P3222917	-0.914679	4.03412e-10	ASO1807	CD276
p38979_v4	A_23_P10873	0.90135	1.86875e-09	ENST00000603265.1	TLR1
p24776	A_23_P10873	0.903608	1.46436e-09	NR_040073.1	TLR1
p12768	A_23_P10873	0.917733	2.74108e-10	ENST00000503259.1	TLR1
p20685	A_23_P10873	0.911782	5.74482e-10	TCONS_00027511	TLR1
p33806	A_23_P10873	0.910925	6.36267e-10	uc010gjt.1	TLR1
p18317	A_23_P10873	0.917115	2.96744e-10	TCONS_00019651	TLR1
p12769	A_23_P10873	0.905653	1.16801e-09	ENST00000507802.1	TLR1
p34085_v4	A_23_P10873	0.926097	8.7683e-11	ENST00000458084.1	TLR1
p33752	A_23_P10873	0.91494	3.90485e-10	uc001lda.1	TLR1
p11350	A_23_P10873	0.95525	4.03677e-13	ENST00000596630.1	TLR1
p33713	A_23_P10873	0.914407	4.17207e-10	NR_073063.1	TLR1
p33671	A_23_P10873	0.936331	1.78573e-11	NR_037687.1	TLR1
p25196	A_23_P10873	0.904476	1.33114e-09	NR_038974.1	TLR1
p3204	A_23_P10873	0.906329	1.08265e-09	ENST00000547942.1	TLR1
p8609	A_23_P10873	0.910678	6.55217e-10	ENST00000595892.1	TLR1
p25471	A_23_P10873	0.902473	1.65647e-09	XR_171041.1	TLR1
p3142	A_23_P10873	-0.916229	3.32153e-10	ENST00000548450.1	TLR1
p11190	A_23_P10873	-0.910638	6.58357e-10	ENST00000448275.1	TLR1
p4442	A_23_P10873	-0.916679	3.13733e-10	ENST00000553425.1	TLR1
p738	A_23_P10873	-0.904285	1.35944e-09	ENST00000417120.1	TLR1
p6501	A_23_P10873	-0.904363	1.34779e-09	ENST00000555721.1	TLR1
p41116_v4	A_32_P87697	0.901013	1.93715e-09	XR_428021.1	HLA-DRA
p33806	A_32_P87697	0.918832	2.37646e-10	uc010gjt.1	HLA-DRA
p18317	A_32_P87697	0.933438	2.87192e-11	TCONS_00019651	HLA-DRA
p35433_v4	A_32_P87697	0.900815	1.97833e-09	ENST00000521600.1	HLA-DRA
p24237	A_32_P87697	0.913484	4.67419e-10	TCONS_00014855	HLA-DRA
p16377	A_32_P87697	0.907078	9.94637e-10	ENST00000522875.1	HLA-DRA
p26547	A_32_P87697	0.915691	3.55458e-10	uc021zoa.1	HLA-DRA
p3204	A_32_P87697	0.906378	1.07674e-09	ENST00000547942.1	HLA-DRA
p25198	A_32_P87697	0.909754	7.30531e-10	NR_026812.1	HLA-DRA
p33847	A_32_P87697	0.925574	9.45235e-11	uc011gqu.2	HLA-DRA
p26544	A_32_P87697	0.919147	2.28033e-10	uc011ejm.2	HLA-DRA
p33571	A_32_P87697	0.927835	6.80433e-11	ENST00000443574.1	HLA-DRA
p24776	A_24_P148717	0.935561	2.0308e-11	NR_040073.1	CCR1
p15605	A_24_P148717	0.937133	1.5592e-11	ENST00000602711.1	CCR1
p12768	A_24_P148717	0.936673	1.68578e-11	ENST00000503259.1	CCR1
p12769	A_24_P148717	0.936725	1.6712e-11	ENST00000507802.1	CCR1
p34085_v4	A_24_P148717	0.94129	7.49201e-12	ENST00000458084.1	CCR1
p11350	A_24_P148717	0.926309	8.50449e-11	ENST00000596630.1	CCR1
p33713	A_24_P148717	0.927771	6.86873e-11	NR_073063.1	CCR1
p25196	A_24_P148717	0.904382	1.345e-09	NR_038974.1	CCR1
p33940	A_24_P148717	0.91049	6.69976e-10	LIT3529	CCR1
p33689	A_24_P148717	0.904786	1.28624e-09	NR_047652.1	CCR1
RNA95124|RNS_206_189	A_24_P148717	0.900832	1.97473e-09	RNA95124|RNS_206_189	CCR1
p27150	A_24_P148717	-0.908575	8.37935e-10	uc.337+	CCR1
p27138	A_24_P148717	-0.908277	8.67214e-10	uc.337-	CCR1
p1665	A_24_P148717	-0.918904	2.35415e-10	ENST00000418273.1	CCR1
p4670	A_24_P148717	-0.922033	1.54996e-10	ENST00000553954.1	CCR1
p5446	A_24_P148717	-0.90542	1.19881e-09	ENST00000567527.1	CCR1
p33607	A_24_P148717	-0.920281	1.96272e-10	ENST00000431331.1	CCR1
p11190	A_24_P148717	-0.91256	5.23073e-10	ENST00000448275.1	CCR1
RNA147503|p0607_imsncRNA328	A_24_P148717	-0.918248	2.56442e-10	RNA147503|p0607_imsncRNA328	CCR1
p27490	A_24_P148717	-0.906529	1.05844e-09	uc.458-	CCR1
p44483_v4	A_24_P148717	-0.906954	1.00875e-09	uc001yxw.4	CCR1
p38674_v4	A_24_P148717	-0.901116	1.91602e-09	ENST00000604135.1	CCR1
p4442	A_24_P148717	-0.906098	1.1112e-09	ENST00000553425.1	CCR1
p1019	A_24_P148717	-0.91903	2.31561e-10	ENST00000587066.1	CCR1
p24776	A_23_P208493	0.909704	7.34834e-10	NR_040073.1	LILRB2
p15605	A_23_P208493	0.930673	4.4357e-11	ENST00000602711.1	LILRB2
p34085_v4	A_23_P208493	0.917798	2.71821e-10	ENST00000458084.1	LILRB2
p33713	A_23_P208493	0.90485	1.27726e-09	NR_073063.1	LILRB2
p25196	A_23_P208493	0.915105	3.82574e-10	NR_038974.1	LILRB2
p16378	A_23_P208493	0.902682	1.6196e-09	ENST00000523190.1	LILRB2
p33689	A_23_P208493	0.924822	1.05199e-10	NR_047652.1	LILRB2
p44272_v4	A_23_P208493	-0.903363	1.50405e-09	uc031tbp.1	LILRB2
p1755	A_23_P208493	-0.908362	8.58727e-10	ENST00000551288.1	LILRB2
RNA147503|p0607_imsncRNA328	A_23_P208493	-0.927307	7.35429e-11	RNA147503|p0607_imsncRNA328	LILRB2
p38674_v4	A_23_P208493	-0.919701	2.1197e-10	ENST00000604135.1	LILRB2
p37713_v4	A_32_P66881	0.910372	6.79299e-10	ENST00000606188.1	TLR4
RNA147678|p0782_imsncRNA568	A_32_P66881	0.900324	2.08389e-09	RNA147678|p0782_imsncRNA568	TLR4
p26244	A_32_P66881	0.913088	4.9058e-10	uc011btt.2	TLR4
p13297	A_32_P66881	0.903548	1.4739e-09	ENST00000513055.1	TLR4
p37717_v4	A_32_P66881	0.903679	1.45305e-09	ENST00000607831.1	TLR4
p28205	A_32_P66881	0.903323	1.51052e-09	nc-HOXC6-247	TLR4
RNA95759|RNS_841_116	A_32_P66881	-0.904507	1.32654e-09	RNA95759|RNS_841_116	TLR4
p18317	A_23_P151075	0.902406	1.66849e-09	TCONS_00019651	ARHGDIB
p33806	A_33_P3234277	0.904419	1.33961e-09	uc010gjt.1	HLA-DPA1
p33891	A_33_P3234277	0.903289	1.51618e-09	HIT000326149	HLA-DPA1
p33571	A_33_P3234277	0.923452	1.27496e-10	ENST00000443574.1	HLA-DPA1
p38638_v4	A_23_P148473	0.911228	6.13776e-10	ENST00000603228.1	IL2RG
p10914	A_23_P136683	0.900702	2.00204e-09	ENST00000441379.1	HLA-DQB1
p33571	A_23_P136683	0.953324	6.35936e-13	ENST00000443574.1	HLA-DQB1
p24776	A_21_P0010727	0.900438	2.05894e-09	NR_040073.1	FCGR1A
p15605	A_21_P0010727	0.927528	7.11933e-11	ENST00000602711.1	FCGR1A
p12768	A_21_P0010727	0.921723	1.61656e-10	ENST00000503259.1	FCGR1A
p26523	A_21_P0010727	-0.902993	1.56576e-09	uc004ags.1	FCGR1A
RNA147218|p0322_imsncRNA713	A_21_P0010727	-0.911217	6.14564e-10	RNA147218|p0322_imsncRNA713	FCGR1A
p15605	A_23_P169257	0.909848	7.22559e-10	ENST00000602711.1	TNFSF8
p20685	A_23_P169257	0.905733	1.15756e-09	TCONS_00027511	TNFSF8
p33806	A_23_P169257	0.918085	2.61914e-10	uc010gjt.1	TNFSF8
p12769	A_23_P169257	0.901455	1.84805e-09	ENST00000507802.1	TNFSF8
p34085_v4	A_23_P169257	0.924011	1.17925e-10	ENST00000458084.1	TNFSF8
p33752	A_23_P169257	0.911744	5.77072e-10	uc001lda.1	TNFSF8
p11350	A_23_P169257	0.951549	9.50351e-13	ENST00000596630.1	TNFSF8
p33678	A_23_P169257	0.914809	3.96905e-10	NR_037652.1	TNFSF8
RNA95594|RNS_676_138	A_23_P169257	0.901418	1.85532e-09	RNA95594|RNS_676_138	TNFSF8
p18468	A_23_P169257	0.914644	4.05139e-10	TCONS_00019319	TNFSF8
p33689	A_23_P169257	0.914447	4.15154e-10	NR_047652.1	TNFSF8
RNA95124|RNS_206_189	A_23_P169257	0.933673	2.76561e-11	RNA95124|RNS_206_189	TNFSF8
p5446	A_23_P169257	-0.907247	9.75784e-10	ENST00000567527.1	TNFSF8
p11190	A_23_P169257	-0.901306	1.8776e-09	ENST00000448275.1	TNFSF8
p44483_v4	A_23_P169257	-0.912788	5.08821e-10	uc001yxw.4	TNFSF8
p33806	A_33_P3424222	0.92462	1.08253e-10	uc010gjt.1	HLA-DQB1
p18317	A_33_P3424222	0.929649	5.18718e-11	TCONS_00019651	HLA-DQB1
p33713	A_33_P3424222	0.909747	7.31103e-10	NR_073063.1	HLA-DQB1
p26547	A_33_P3424222	0.961352	8.28226e-14	uc021zoa.1	HLA-DQB1
p3204	A_33_P3424222	0.91409	4.33879e-10	ENST00000547942.1	HLA-DQB1
p33847	A_33_P3424222	0.904206	1.37136e-09	uc011gqu.2	HLA-DQB1
p26550	A_33_P3424222	0.906322	1.08355e-09	uc021zxw.1	HLA-DQB1
p36724_v4	A_33_P3424222	0.907903	9.05343e-10	uc011fuo.2	HLA-DQB1
p34085_v4	A_23_P96331	0.932509	3.33031e-11	ENST00000458084.1	WAS
p18098	A_23_P96331	0.91086	6.41215e-10	TCONS_00018687	WAS
p33393	A_23_P96331	0.935933	1.90887e-11	ENST00000526609.1	WAS
p33392	A_23_P96331	0.909892	7.18842e-10	ENST00000525518.1	WAS
p35004_v4	A_23_P96331	0.905942	1.13072e-09	ENST00000602176.1	WAS
p20726	A_23_P96331	0.935875	1.92761e-11	TCONS_00027083	WAS
p4670	A_23_P96331	-0.914126	4.31971e-10	ENST00000553954.1	WAS
p38673_v4	A_23_P96331	-0.946929	2.53353e-12	ENST00000604451.1	WAS
p5446	A_23_P96331	-0.908044	8.90794e-10	ENST00000567527.1	WAS
p6725	A_23_P96331	-0.913141	4.87388e-10	ENST00000581122.1	WAS
RNA33730|snoRNA_scaRNA_326_71	A_23_P96331	-0.935525	2.04312e-11	RNA33730|snoRNA_scaRNA_326_71	WAS
p1756	A_23_P96331	-0.9144	4.17579e-10	ENST00000440007.1	WAS
RNA147503|p0607_imsncRNA328	A_23_P96331	-0.909007	7.97043e-10	RNA147503|p0607_imsncRNA328	WAS
p9008	A_23_P96331	-0.904757	1.29043e-09	ENST00000453900.1	WAS
p27109	A_23_P96331	-0.914262	4.24789e-10	uc.323-	WAS
p25019	A_23_P96331	-0.918554	2.46433e-10	NR_022008.1	WAS
p38674_v4	A_23_P96331	-0.908352	8.59743e-10	ENST00000604135.1	WAS
p7914	A_23_P96331	-0.925254	9.89444e-11	ENST00000589795.1	WAS
p27117	A_23_P96331	-0.916708	3.1256e-10	uc.331-	WAS
RNA33771|snoRNA_scaRNA_367_67	A_23_P96331	-0.914542	4.10313e-10	RNA33771|snoRNA_scaRNA_367_67	WAS
p33806	A_23_P8108	0.91066	6.56584e-10	uc010gjt.1	HLA-DQB1
p18317	A_23_P8108	0.922907	1.37478e-10	TCONS_00019651	HLA-DQB1
p35433_v4	A_23_P8108	0.902383	1.67276e-09	ENST00000521600.1	HLA-DQB1
RNA147580|p0684_imsncRNA445	A_23_P8108	0.905265	1.21961e-09	RNA147580|p0684_imsncRNA445	HLA-DQB1
p33713	A_23_P8108	0.917956	2.6632e-10	NR_073063.1	HLA-DQB1
p26547	A_23_P8108	0.945315	3.49587e-12	uc021zoa.1	HLA-DQB1
p3204	A_23_P8108	0.907077	9.94806e-10	ENST00000547942.1	HLA-DQB1
p33847	A_23_P8108	0.905252	1.22147e-09	uc011gqu.2	HLA-DQB1
p26544	A_23_P8108	0.902878	1.58553e-09	uc011ejm.2	HLA-DQB1
p33571	A_23_P8108	0.91187	5.68417e-10	ENST00000443574.1	HLA-DQB1
p24776	A_24_P393740	0.915267	3.74869e-10	NR_040073.1	FYB
p15605	A_24_P393740	0.916384	3.25684e-10	ENST00000602711.1	FYB
p12768	A_24_P393740	0.916904	3.04869e-10	ENST00000503259.1	FYB
p20685	A_24_P393740	0.935369	2.09666e-11	TCONS_00027511	FYB
p33806	A_24_P393740	0.929897	4.99534e-11	uc010gjt.1	FYB
p18317	A_24_P393740	0.926829	7.886e-11	TCONS_00019651	FYB
p34085_v4	A_24_P393740	0.938464	1.23994e-11	ENST00000458084.1	FYB
p11350	A_24_P393740	0.943854	4.63962e-12	ENST00000596630.1	FYB
p33671	A_24_P393740	0.900093	2.13513e-09	NR_037687.1	FYB
p15671	A_24_P393740	0.937452	1.47664e-11	ENST00000522970.1	FYB
p18468	A_24_P393740	0.900678	2.0073e-09	TCONS_00019319	FYB
p3204	A_24_P393740	0.906226	1.09532e-09	ENST00000547942.1	FYB
p33651	A_24_P393740	0.904479	1.33071e-09	NR_028399.1	FYB
p33689	A_24_P393740	0.906354	1.07957e-09	NR_047652.1	FYB
p9355	A_24_P393740	0.919835	2.0826e-10	ENST00000442794.1	FYB
p11190	A_24_P393740	-0.9198	2.0921e-10	ENST00000448275.1	FYB
p24776	A_23_P1552	0.909349	7.6594e-10	NR_040073.1	CTSC
p15605	A_23_P1552	0.906753	1.03202e-09	ENST00000602711.1	CTSC
p12768	A_23_P1552	0.911235	6.13283e-10	ENST00000503259.1	CTSC
p33713	A_23_P1552	0.90335	1.50616e-09	NR_073063.1	CTSC
p33651	A_23_P1552	0.958348	1.86073e-13	NR_028399.1	CTSC
p33847	A_23_P1552	0.942529	5.96012e-12	uc011gqu.2	CTSC
p25471	A_23_P1552	0.905586	1.1768e-09	XR_171041.1	CTSC
RNA147503|p0607_imsncRNA328	A_23_P1552	-0.903161	1.53753e-09	RNA147503|p0607_imsncRNA328	CTSC
p10747	A_23_P94338	0.912754	5.10887e-10	ENST00000419664.1	ENPP2
p12768	A_23_P14564	0.90084	1.97305e-09	ENST00000503259.1	GPR65
p12769	A_23_P14564	0.906448	1.06822e-09	ENST00000507802.1	GPR65
p3204	A_23_P14564	0.915582	3.60378e-10	ENST00000547942.1	GPR65
p34635_v4	A_23_P14564	0.901493	1.84046e-09	ENST00000601007.1	GPR65
p4442	A_23_P14564	-0.909511	7.51569e-10	ENST00000553425.1	GPR65
p24776	A_33_P3237574	0.937904	1.36635e-11	NR_040073.1	HLA-A
p15605	A_33_P3237574	0.913083	4.90874e-10	ENST00000602711.1	HLA-A
p12768	A_33_P3237574	0.918583	2.45486e-10	ENST00000503259.1	HLA-A
p20685	A_33_P3237574	0.930813	4.34071e-11	TCONS_00027511	HLA-A
p18317	A_33_P3237574	0.9075	9.4801e-10	TCONS_00019651	HLA-A
p12769	A_33_P3237574	0.904974	1.25973e-09	ENST00000507802.1	HLA-A
p34085_v4	A_33_P3237574	0.943493	4.97025e-12	ENST00000458084.1	HLA-A
p33752	A_33_P3237574	0.930082	4.85605e-11	uc001lda.1	HLA-A
p11350	A_33_P3237574	0.929692	5.15339e-11	ENST00000596630.1	HLA-A
p26547	A_33_P3237574	0.930419	4.61231e-11	uc021zoa.1	HLA-A
p15671	A_33_P3237574	0.917478	2.83245e-10	ENST00000522970.1	HLA-A
RNA95594|RNS_676_138	A_33_P3237574	0.906082	1.11319e-09	RNA95594|RNS_676_138	HLA-A
RNA95124|RNS_206_189	A_33_P3237574	0.920149	1.99749e-10	RNA95124|RNS_206_189	HLA-A
p41708_v4	A_33_P3237574	-0.907413	9.57448e-10	XR_242533.1	HLA-A
p4670	A_33_P3237574	-0.902526	1.64714e-09	ENST00000553954.1	HLA-A
p11190	A_33_P3237574	-0.901604	1.81867e-09	ENST00000448275.1	HLA-A
p12768	A_23_P256561	0.921444	1.67905e-10	ENST00000503259.1	TLR6
p12769	A_23_P256561	0.905633	1.17057e-09	ENST00000507802.1	TLR6
p34085_v4	A_23_P256561	0.904082	1.39019e-09	ENST00000458084.1	TLR6
p1362	A_23_P256561	0.903953	1.41005e-09	ENST00000534914.1	TLR6
p27138	A_23_P256561	-0.907873	9.08444e-10	uc.337-	TLR6
p4670	A_23_P256561	-0.904547	1.32071e-09	ENST00000553954.1	TLR6
p27167	A_23_P256561	-0.902339	1.68075e-09	uc.356-	TLR6
p5446	A_23_P256561	-0.903429	1.49322e-09	ENST00000567527.1	TLR6
p23267	A_23_P256561	-0.911617	5.85934e-10	TCONS_00012263	TLR6
p11190	A_23_P256561	-0.907096	9.92706e-10	ENST00000448275.1	TLR6
RNA147503|p0607_imsncRNA328	A_23_P256561	-0.903099	1.54794e-09	RNA147503|p0607_imsncRNA328	TLR6
p34085_v4	A_33_P3365432	0.945951	3.08242e-12	ENST00000458084.1	NCF4
p35433_v4	A_33_P3365432	0.904937	1.26487e-09	ENST00000521600.1	NCF4
p33393	A_33_P3365432	0.900347	2.07887e-09	ENST00000526609.1	NCF4
p33940	A_33_P3365432	0.904802	1.28398e-09	LIT3529	NCF4
p9008	A_33_P3365432	-0.92422	1.14514e-10	ENST00000453900.1	NCF4
p27109	A_33_P3365432	-0.9211	1.75869e-10	uc.323-	NCF4
p28929	A_33_P3365432	-0.901262	1.88648e-09	ENST00000445317.1	NCF4
p1699	A_33_P3365432	-0.917093	2.97593e-10	ENST00000440198.1	NCF4
RNA147392|p0496_imsncRNA53	A_24_P38951	-0.902243	1.69821e-09	RNA147392|p0496_imsncRNA53	RELT
p41866_v4	A_24_P38951	-0.914622	4.06279e-10	XR_428597.1	RELT
p26522	A_24_P38951	-0.904103	1.38696e-09	uc004afc.3	RELT
p33651	A_24_P103469	0.907344	9.65013e-10	NR_028399.1	LST1
p25471	A_24_P103469	0.902079	1.7284e-09	XR_171041.1	LST1
p33607	A_24_P103469	-0.929354	5.42377e-11	ENST00000431331.1	LST1
p38674_v4	A_24_P103469	-0.90714	9.87666e-10	ENST00000604135.1	LST1
p7914	A_24_P103469	-0.901007	1.93833e-09	ENST00000589795.1	LST1
p28773	A_24_P103469	-0.923803	1.21412e-10	LIT2060	LST1
p8609	A_23_P30913	0.90887	8.09824e-10	ENST00000595892.1	HLA-DPA1
p6501	A_23_P30913	-0.906278	1.08892e-09	ENST00000555721.1	HLA-DPA1
p33571	A_33_P3324394	0.910876	6.40006e-10	ENST00000443574.1	CIITA
p33713	A_33_P3399208	0.903063	1.55389e-09	NR_073063.1	HLA-B
p33847	A_33_P3399208	0.908253	8.69589e-10	uc011gqu.2	HLA-B
p36724_v4	A_33_P3399208	0.901737	1.79296e-09	uc011fuo.2	HLA-B
p36723_v4	A_33_P3399208	0.907149	9.86723e-10	uc003noi.3	HLA-B
p26544	A_33_P3399208	0.900474	2.05113e-09	uc011ejm.2	HLA-B
p33940	A_23_P14174	0.948255	1.92957e-12	LIT3529	TNFSF13B
p35647_v4	A_23_P159335	0.901755	1.78956e-09	TCONS_00020976	CD8B
p34284_v4	A_23_P159335	0.908332	8.61776e-10	ENST00000452659.1	CD8B
p24776	A_33_P3322274	0.902692	1.61779e-09	NR_040073.1	TNFRSF1B
p15605	A_33_P3322274	0.908183	8.76625e-10	ENST00000602711.1	TNFRSF1B
p35433_v4	A_33_P3322274	0.909259	7.73971e-10	ENST00000521600.1	TNFRSF1B
p24237	A_33_P3322274	0.906051	1.11707e-09	TCONS_00014855	TNFRSF1B
p33849	A_33_P3322274	0.911393	6.01802e-10	uc022bty.1	TNFRSF1B
p35431_v4	A_33_P3322274	0.912391	5.33824e-10	ENST00000517838.1	TNFRSF1B
p16378	A_33_P3322274	0.929461	5.33671e-11	ENST00000523190.1	TNFRSF1B
p16373	A_33_P3322274	0.902031	1.73726e-09	ENST00000517790.1	TNFRSF1B
p36264_v4	A_33_P3322274	0.927324	7.33649e-11	TCONS_00015358	TNFRSF1B
p26012	A_33_P3322274	0.900831	1.975e-09	uc002jrt.3	TNFRSF1B
p6725	A_33_P3322274	-0.90556	1.18025e-09	ENST00000581122.1	TNFRSF1B
p17117	A_23_P156880	0.901176	1.90385e-09	ENST00000416854.1	ENPP1
p42351_v4	A_33_P3234546	-0.900722	1.99786e-09	XR_246488.2	CD8B
RNA33730|snoRNA_scaRNA_326_71	A_24_P218265	-0.911196	6.16134e-10	RNA33730|snoRNA_scaRNA_326_71	TNFRSF10B
p18455	A_23_P357881	0.911548	5.90759e-10	TCONS_00019298	CD8B
RNA95004|RNS_86_196	A_23_P357881	0.923466	1.27239e-10	RNA95004|RNS_86_196	CD8B
p33713	A_23_P55936	0.933791	2.71334e-11	NR_073063.1	FCGRT
p33651	A_23_P55936	0.900286	2.09209e-09	NR_028399.1	FCGRT
p8609	A_23_P55936	0.903793	1.43496e-09	ENST00000595892.1	FCGRT
p25471	A_23_P55936	0.94081	8.17524e-12	XR_171041.1	FCGRT
p8610	A_23_P55936	0.904247	1.36516e-09	ENST00000598546.1	FCGRT
p35433_v4	A_23_P104798	0.914739	4.00421e-10	ENST00000521600.1	IL18
p24237	A_23_P104798	0.900142	2.1242e-09	TCONS_00014855	IL18
p16377	A_23_P104798	0.902847	1.5908e-09	ENST00000522875.1	IL18
p33713	A_23_P104798	0.912865	5.0406e-10	NR_073063.1	IL18
p36267_v4	A_23_P104798	0.917807	2.71501e-10	TCONS_00015362	IL18
p25471	A_23_P104798	0.900408	2.0654e-09	XR_171041.1	IL18
p9008	A_23_P104798	-0.901694	1.80128e-09	ENST00000453900.1	IL18
p18567	A_23_P104798	-0.906542	1.05692e-09	TCONS_00019541	IL18
p22973	A_23_P104798	-0.903369	1.5031e-09	TCONS_00009958	IL18
p33713	A_33_P3379962	0.909249	7.74931e-10	NR_073063.1	HLA-A
p3204	A_33_P3379962	0.932356	3.4118e-11	ENST00000547942.1	HLA-A
p33847	A_33_P3379962	0.946341	2.85194e-12	uc011gqu.2	HLA-A
p26544	A_33_P3379962	0.942846	5.61595e-12	uc011ejm.2	HLA-A
RNA147503|p0607_imsncRNA328	A_24_P322741	-0.900654	2.01241e-09	RNA147503|p0607_imsncRNA328	IL10RB
p14655	A_24_P131589	-0.911807	5.72723e-10	ENST00000532226.1	CD86
p18910	A_23_P30666	-0.921753	1.60999e-10	TCONS_00020538	TNFRSF21
p36425_v4	A_23_P30666	-0.901079	1.92357e-09	uc009zyj.1	TNFRSF21
p43828_v4	A_23_P30666	-0.907252	9.75237e-10	XR_430387.1	TNFRSF21
p26544	A_33_P3330109	0.917245	2.91849e-10	uc011ejm.2	HLA-C
p33847	A_33_P3424803	0.917996	2.64925e-10	uc011gqu.2	HLA-C
p26544	A_33_P3424803	0.900473	2.05135e-09	uc011ejm.2	HLA-C
p33663	A_23_P79161	0.92084	1.82139e-10	NR_037193.1	PRELID1

## Sheet: C. Inflammatory response
C. Inflammatory response
Source	Target	Correlation	P.value	Source.GeneSymbol	Target.GeneSymbol
p33571	A_23_P102000	0.918822	2.37937e-10	ENST00000443574.1	CXCR4
p24776	A_23_P430411	0.921838	1.59159e-10	NR_040073.1	ITGB2
p15605	A_23_P430411	0.952079	8.44214e-13	ENST00000602711.1	ITGB2
p41116_v4	A_23_P430411	0.908648	8.30902e-10	XR_428021.1	ITGB2
p20685	A_23_P430411	0.936226	1.8177e-11	TCONS_00027511	ITGB2
p33806	A_23_P430411	0.972442	2.22045e-15	uc010gjt.1	ITGB2
p18317	A_23_P430411	0.927193	7.47822e-11	TCONS_00019651	ITGB2
p34085_v4	A_23_P430411	0.950243	1.26588e-12	ENST00000458084.1	ITGB2
p35433_v4	A_23_P430411	0.91073	6.5116e-10	ENST00000521600.1	ITGB2
p18098	A_23_P430411	0.91295	4.98884e-10	TCONS_00018687	ITGB2
p24237	A_23_P430411	0.904299	1.35733e-09	TCONS_00014855	ITGB2
p16377	A_23_P430411	0.90212	1.72086e-09	ENST00000522875.1	ITGB2
p33393	A_23_P430411	0.910426	6.75056e-10	ENST00000526609.1	ITGB2
p11350	A_23_P430411	0.928284	6.36668e-11	ENST00000596630.1	ITGB2
p33713	A_23_P430411	0.908834	8.13185e-10	NR_073063.1	ITGB2
p26547	A_23_P430411	0.914677	4.0348e-10	uc021zoa.1	ITGB2
p33671	A_23_P430411	0.925825	9.11822e-11	NR_037687.1	ITGB2
p25196	A_23_P430411	0.909191	7.80169e-10	NR_038974.1	ITGB2
p15671	A_23_P430411	0.901566	1.82618e-09	ENST00000522970.1	ITGB2
p3204	A_23_P430411	0.911621	5.85638e-10	ENST00000547942.1	ITGB2
p33689	A_23_P430411	0.904968	1.26055e-09	NR_047652.1	ITGB2
RNA95124|RNS_206_189	A_23_P430411	0.907659	9.30945e-10	RNA95124|RNS_206_189	ITGB2
p39993_v4	A_23_P430411	-0.922031	1.55033e-10	XR_241419.1	ITGB2
p44272_v4	A_23_P430411	-0.902095	1.72545e-09	uc031tbp.1	ITGB2
p1755	A_23_P430411	-0.915093	3.83121e-10	ENST00000551288.1	ITGB2
p24776	A_33_P3372332	0.929609	5.21876e-11	NR_040073.1	CYBA
p15605	A_33_P3372332	0.923607	1.24763e-10	ENST00000602711.1	CYBA
p12768	A_33_P3372332	0.926885	7.82188e-11	ENST00000503259.1	CYBA
p33806	A_33_P3372332	0.912336	5.37384e-10	uc010gjt.1	CYBA
p18317	A_33_P3372332	0.935207	2.15337e-11	TCONS_00019651	CYBA
p12769	A_33_P3372332	0.905125	1.23882e-09	ENST00000507802.1	CYBA
p34085_v4	A_33_P3372332	0.9394	1.05231e-11	ENST00000458084.1	CYBA
p35433_v4	A_33_P3372332	0.92851	6.15583e-11	ENST00000521600.1	CYBA
p18098	A_33_P3372332	0.911147	6.19738e-10	TCONS_00018687	CYBA
p24237	A_33_P3372332	0.930172	4.79012e-11	TCONS_00014855	CYBA
p16377	A_33_P3372332	0.93132	4.01319e-11	ENST00000522875.1	CYBA
p33752	A_33_P3372332	0.90637	1.07763e-09	uc001lda.1	CYBA
p11350	A_33_P3372332	0.921819	1.59581e-10	ENST00000596630.1	CYBA
p33713	A_33_P3372332	0.953552	6.03073e-13	NR_073063.1	CYBA
p33671	A_33_P3372332	0.915766	3.52148e-10	NR_037687.1	CYBA
p36267_v4	A_33_P3372332	0.905642	1.16938e-09	TCONS_00015362	CYBA
p25196	A_33_P3372332	0.930298	4.69884e-11	NR_038974.1	CYBA
p16378	A_33_P3372332	0.901745	1.79159e-09	ENST00000523190.1	CYBA
p36264_v4	A_33_P3372332	0.900952	1.94974e-09	TCONS_00015358	CYBA
p3204	A_33_P3372332	0.93586	1.93239e-11	ENST00000547942.1	CYBA
p33651	A_33_P3372332	0.91079	6.46565e-10	NR_028399.1	CYBA
p25471	A_33_P3372332	0.929699	5.1481e-11	XR_171041.1	CYBA
p33689	A_33_P3372332	0.936933	1.61311e-11	NR_047652.1	CYBA
p40025_v4	A_33_P3372332	-0.912609	5.19959e-10	XR_427304.1	CYBA
p41708_v4	A_33_P3372332	-0.904127	1.38335e-09	XR_242533.1	CYBA
p35584_v4	A_33_P3372332	-0.904461	1.33338e-09	TCONS_00018886	CYBA
p27138	A_33_P3372332	-0.904848	1.27747e-09	uc.337-	CYBA
p11766	A_33_P3372332	-0.925886	9.03877e-11	ENST00000445077.1	CYBA
p38115_v4	A_33_P3372332	-0.907414	9.57374e-10	ENST00000607665.1	CYBA
p11765	A_33_P3372332	-0.909411	7.60417e-10	ENST00000443912.1	CYBA
p11764	A_33_P3372332	-0.916551	3.18865e-10	ENST00000432518.1	CYBA
p15767	A_33_P3372332	-0.914468	4.14111e-10	ENST00000442274.1	CYBA
p38201_v4	A_33_P3372332	-0.901277	1.88351e-09	ENST00000605631.1	CYBA
p650	A_33_P3372332	-0.915018	3.8672e-10	ENST00000446040.1	CYBA
p25266	A_33_P3372332	-0.919745	2.10742e-10	NR_038840.1	CYBA
p37387_v4	A_33_P3372332	-0.917618	2.78169e-10	ENST00000432518.2	CYBA
p18219	A_33_P3372332	-0.906359	1.07898e-09	TCONS_00018347	CYBA
p5446	A_33_P3372332	-0.907015	1.0018e-09	ENST00000567527.1	CYBA
p33607	A_33_P3372332	-0.926153	8.69762e-11	ENST00000431331.1	CYBA
RNA33730|snoRNA_scaRNA_326_71	A_33_P3372332	-0.92446	1.10714e-10	RNA33730|snoRNA_scaRNA_326_71	CYBA
p11190	A_33_P3372332	-0.928287	6.36389e-11	ENST00000448275.1	CYBA
p1755	A_33_P3372332	-0.912908	5.01421e-10	ENST00000551288.1	CYBA
p1756	A_33_P3372332	-0.926405	8.38667e-11	ENST00000440007.1	CYBA
RNA147503|p0607_imsncRNA328	A_33_P3372332	-0.911102	6.23041e-10	RNA147503|p0607_imsncRNA328	CYBA
p9008	A_33_P3372332	-0.911122	6.21541e-10	ENST00000453900.1	CYBA
p1754	A_33_P3372332	-0.927636	7.00751e-11	ENST00000450314.1	CYBA
p38674_v4	A_33_P3372332	-0.908526	8.42639e-10	ENST00000604135.1	CYBA
p40888_v4	A_33_P3372332	-0.901214	1.89617e-09	XR_427820.1	CYBA
p4442	A_33_P3372332	-0.901735	1.7935e-09	ENST00000553425.1	CYBA
p1019	A_33_P3372332	-0.910569	6.63753e-10	ENST00000587066.1	CYBA
p24776	A_33_P3284508	0.950419	1.21858e-12	NR_040073.1	CD14
p15605	A_33_P3284508	0.956667	2.85105e-13	ENST00000602711.1	CD14
p12768	A_33_P3284508	0.931926	3.65117e-11	ENST00000503259.1	CD14
p41116_v4	A_33_P3284508	0.90443	1.33784e-09	XR_428021.1	CD14
p33806	A_33_P3284508	0.914241	4.25858e-10	uc010gjt.1	CD14
p18317	A_33_P3284508	0.933463	2.86051e-11	TCONS_00019651	CD14
p12769	A_33_P3284508	0.906534	1.05793e-09	ENST00000507802.1	CD14
p34085_v4	A_33_P3284508	0.913326	4.76549e-10	ENST00000458084.1	CD14
p33849	A_33_P3284508	0.911316	6.07404e-10	uc022bty.1	CD14
p33713	A_33_P3284508	0.91886	2.36768e-10	NR_073063.1	CD14
p33671	A_33_P3284508	0.910699	6.53599e-10	NR_037687.1	CD14
p25196	A_33_P3284508	0.918172	2.58972e-10	NR_038974.1	CD14
p39993_v4	A_33_P3284508	-0.924643	1.07894e-10	XR_241419.1	CD14
p38115_v4	A_33_P3284508	-0.91154	5.91316e-10	ENST00000607665.1	CD14
p16225	A_33_P3284508	-0.912219	5.45056e-10	ENST00000530194.1	CD14
RNA147218|p0322_imsncRNA713	A_33_P3284508	-0.90498	1.25895e-09	RNA147218|p0322_imsncRNA713	CD14
p33607	A_33_P3284508	-0.913111	4.89212e-10	ENST00000431331.1	CD14
RNA147503|p0607_imsncRNA328	A_33_P3284508	-0.900867	1.9674e-09	RNA147503|p0607_imsncRNA328	CD14
p24776	A_23_P329573	0.918688	2.42155e-10	NR_040073.1	ITGB2
p15605	A_23_P329573	0.90255	1.64283e-09	ENST00000602711.1	ITGB2
p20685	A_23_P329573	0.906544	1.05669e-09	TCONS_00027511	ITGB2
p33806	A_23_P329573	0.918984	2.32972e-10	uc010gjt.1	ITGB2
p18317	A_23_P329573	0.95668	2.84217e-13	TCONS_00019651	ITGB2
p34085_v4	A_23_P329573	0.921214	1.73186e-10	ENST00000458084.1	ITGB2
p35433_v4	A_23_P329573	0.903256	1.52168e-09	ENST00000521600.1	ITGB2
RNA147580|p0684_imsncRNA445	A_23_P329573	0.903018	1.56156e-09	RNA147580|p0684_imsncRNA445	ITGB2
p24237	A_23_P329573	0.907885	9.07162e-10	TCONS_00014855	ITGB2
p16377	A_23_P329573	0.902991	1.56624e-09	ENST00000522875.1	ITGB2
p11350	A_23_P329573	0.901799	1.78109e-09	ENST00000596630.1	ITGB2
p33713	A_23_P329573	0.926038	8.84297e-11	NR_073063.1	ITGB2
p33671	A_23_P329573	0.908744	8.21669e-10	NR_037687.1	ITGB2
p3204	A_23_P329573	0.931716	3.77298e-11	ENST00000547942.1	ITGB2
p10914	A_23_P329573	0.917354	2.87798e-10	ENST00000441379.1	ITGB2
p39993_v4	A_23_P329573	-0.902102	1.72414e-09	XR_241419.1	ITGB2
p1756	A_23_P329573	-0.900521	2.04084e-09	ENST00000440007.1	ITGB2
p24776	A_23_P153562	0.90462	1.31009e-09	NR_040073.1	C5AR1
p15605	A_23_P153562	0.927417	7.2369e-11	ENST00000602711.1	C5AR1
p27928	A_23_P153562	-0.911859	5.69139e-10	hox-HOXD8-41	C5AR1
p14482	A_23_P153562	-0.921551	1.6548e-10	ENST00000446001.1	C5AR1
p24776	A_24_P85775	0.912409	5.32676e-10	NR_040073.1	THEMIS2
p15605	A_24_P85775	0.951257	1.0143e-12	ENST00000602711.1	THEMIS2
p20685	A_24_P85775	0.90946	7.56102e-10	TCONS_00027511	THEMIS2
p33806	A_24_P85775	0.923477	1.2704e-10	uc010gjt.1	THEMIS2
p18317	A_24_P85775	0.903966	1.40803e-09	TCONS_00019651	THEMIS2
p34085_v4	A_24_P85775	0.9561	3.28182e-13	ENST00000458084.1	THEMIS2
p35433_v4	A_24_P85775	0.922583	1.43748e-10	ENST00000521600.1	THEMIS2
p18098	A_24_P85775	0.905747	1.15579e-09	TCONS_00018687	THEMIS2
p24237	A_24_P85775	0.916711	3.12463e-10	TCONS_00014855	THEMIS2
p16377	A_24_P85775	0.912195	5.46624e-10	ENST00000522875.1	THEMIS2
p33849	A_24_P85775	0.901433	1.85236e-09	uc022bty.1	THEMIS2
p11350	A_24_P85775	0.92163	1.63728e-10	ENST00000596630.1	THEMIS2
p33713	A_24_P85775	0.900965	1.94696e-09	NR_073063.1	THEMIS2
p33671	A_24_P85775	0.902094	1.72564e-09	NR_037687.1	THEMIS2
p25196	A_24_P85775	0.926226	8.60652e-11	NR_038974.1	THEMIS2
p16378	A_24_P85775	0.924018	1.17804e-10	ENST00000523190.1	THEMIS2
p36264_v4	A_24_P85775	0.912915	5.00993e-10	TCONS_00015358	THEMIS2
p1883	A_24_P85775	0.907669	9.29933e-10	ENST00000413288.1	THEMIS2
p33689	A_24_P85775	0.910196	6.93558e-10	NR_047652.1	THEMIS2
RNA95124|RNS_206_189	A_24_P85775	0.925913	9.00422e-11	RNA95124|RNS_206_189	THEMIS2
p15767	A_24_P85775	-0.907771	9.1905e-10	ENST00000442274.1	THEMIS2
p44272_v4	A_24_P85775	-0.909027	7.95198e-10	uc031tbp.1	THEMIS2
p1755	A_24_P85775	-0.908402	8.54818e-10	ENST00000551288.1	THEMIS2
RNA147503|p0607_imsncRNA328	A_24_P85775	-0.900489	2.0477e-09	RNA147503|p0607_imsncRNA328	THEMIS2
p7951	A_32_P208120	0.91598	3.42777e-10	ENST00000423367.1	CAMK1D
RNA95591|RNS_673_139	A_32_P208120	0.927357	7.30067e-11	RNA95591|RNS_673_139	CAMK1D
p34989_v4	A_32_P208120	0.921001	1.78229e-10	ENST00000455811.2	CAMK1D
p38979_v4	A_23_P214627	0.90493	1.2659e-09	ENST00000603265.1	AIF1
p24776	A_23_P214627	0.940206	9.11538e-12	NR_040073.1	AIF1
p15605	A_23_P214627	0.917685	2.75782e-10	ENST00000602711.1	AIF1
p12768	A_23_P214627	0.944219	4.32587e-12	ENST00000503259.1	AIF1
p18317	A_23_P214627	0.952854	7.08322e-13	TCONS_00019651	AIF1
p12769	A_23_P214627	0.917643	2.77298e-10	ENST00000507802.1	AIF1
p34085_v4	A_23_P214627	0.921226	1.72906e-10	ENST00000458084.1	AIF1
p33752	A_23_P214627	0.906445	1.06864e-09	uc001lda.1	AIF1
p33713	A_23_P214627	0.92869	5.99258e-11	NR_073063.1	AIF1
p3204	A_23_P214627	0.911722	5.78609e-10	ENST00000547942.1	AIF1
p33651	A_23_P214627	0.900025	2.1505e-09	NR_028399.1	AIF1
p25471	A_23_P214627	0.922931	1.3703e-10	XR_171041.1	AIF1
p39993_v4	A_23_P214627	-0.925922	8.9927e-11	XR_241419.1	AIF1
p41708_v4	A_23_P214627	-0.927477	7.17277e-11	XR_242533.1	AIF1
p38115_v4	A_23_P214627	-0.914407	4.17241e-10	ENST00000607665.1	AIF1
p37060_v4	A_23_P214627	-0.916815	3.08313e-10	ENST00000457852.3	AIF1
p24054	A_23_P214627	-0.915223	3.76957e-10	TCONS_00015178	AIF1
p5446	A_23_P214627	-0.910844	6.42472e-10	ENST00000567527.1	AIF1
p33607	A_23_P214627	-0.932632	3.26636e-11	ENST00000431331.1	AIF1
p44483_v4	A_23_P214627	-0.903068	1.55318e-09	uc001yxw.4	AIF1
p40888_v4	A_23_P214627	-0.912713	5.13474e-10	XR_427820.1	AIF1
p4442	A_23_P214627	-0.910744	6.50114e-10	ENST00000553425.1	AIF1
p28773	A_23_P214627	-0.902846	1.59098e-09	LIT2060	AIF1
p24776	A_23_P110791	0.903064	1.55371e-09	NR_040073.1	CSF1R
p12768	A_23_P110791	0.908005	8.9477e-10	ENST00000503259.1	CSF1R
p20685	A_23_P110791	0.902813	1.59666e-09	TCONS_00027511	CSF1R
p33806	A_23_P110791	0.918742	2.40436e-10	uc010gjt.1	CSF1R
p18317	A_23_P110791	0.903551	1.47339e-09	TCONS_00019651	CSF1R
p12769	A_23_P110791	0.917362	2.87488e-10	ENST00000507802.1	CSF1R
p34085_v4	A_23_P110791	0.905887	1.13773e-09	ENST00000458084.1	CSF1R
p33752	A_23_P110791	0.945954	3.08109e-12	uc001lda.1	CSF1R
p11350	A_23_P110791	0.924127	1.16025e-10	ENST00000596630.1	CSF1R
p9072	A_23_P110791	0.92988	5.00784e-11	ENST00000431376.1	CSF1R
p26935	A_23_P110791	0.912609	5.19937e-10	HIT000323459	CSF1R
p8609	A_23_P110791	0.906907	1.01416e-09	ENST00000595892.1	CSF1R
p39993_v4	A_23_P110791	-0.912526	5.25216e-10	XR_241419.1	CSF1R
p44483_v4	A_23_P110791	-0.90399	1.40428e-09	uc001yxw.4	CSF1R
p33671	A_33_P3304170	0.929998	4.91891e-11	NR_037687.1	PIK3CG
p8760	A_33_P3304170	0.922892	1.37762e-10	ENST00000595649.1	PIK3CG
p9355	A_33_P3304170	0.914572	4.08764e-10	ENST00000442794.1	PIK3CG
p11190	A_33_P3304170	-0.923751	1.22284e-10	ENST00000448275.1	PIK3CG
p38979_v4	A_23_P10873	0.90135	1.86875e-09	ENST00000603265.1	TLR1
p24776	A_23_P10873	0.903608	1.46436e-09	NR_040073.1	TLR1
p12768	A_23_P10873	0.917733	2.74108e-10	ENST00000503259.1	TLR1
p20685	A_23_P10873	0.911782	5.74482e-10	TCONS_00027511	TLR1
p33806	A_23_P10873	0.910925	6.36267e-10	uc010gjt.1	TLR1
p18317	A_23_P10873	0.917115	2.96744e-10	TCONS_00019651	TLR1
p12769	A_23_P10873	0.905653	1.16801e-09	ENST00000507802.1	TLR1
p34085_v4	A_23_P10873	0.926097	8.7683e-11	ENST00000458084.1	TLR1
p33752	A_23_P10873	0.91494	3.90485e-10	uc001lda.1	TLR1
p11350	A_23_P10873	0.95525	4.03677e-13	ENST00000596630.1	TLR1
p33713	A_23_P10873	0.914407	4.17207e-10	NR_073063.1	TLR1
p33671	A_23_P10873	0.936331	1.78573e-11	NR_037687.1	TLR1
p25196	A_23_P10873	0.904476	1.33114e-09	NR_038974.1	TLR1
p3204	A_23_P10873	0.906329	1.08265e-09	ENST00000547942.1	TLR1
p8609	A_23_P10873	0.910678	6.55217e-10	ENST00000595892.1	TLR1
p25471	A_23_P10873	0.902473	1.65647e-09	XR_171041.1	TLR1
p3142	A_23_P10873	-0.916229	3.32153e-10	ENST00000548450.1	TLR1
p11190	A_23_P10873	-0.910638	6.58357e-10	ENST00000448275.1	TLR1
p4442	A_23_P10873	-0.916679	3.13733e-10	ENST00000553425.1	TLR1
p738	A_23_P10873	-0.904285	1.35944e-09	ENST00000417120.1	TLR1
p6501	A_23_P10873	-0.904363	1.34779e-09	ENST00000555721.1	TLR1
p24776	A_23_P2431	0.930396	4.6287e-11	NR_040073.1	C3AR1
p15605	A_23_P2431	0.917719	2.74602e-10	ENST00000602711.1	C3AR1
p12768	A_23_P2431	0.906955	1.00867e-09	ENST00000503259.1	C3AR1
p20685	A_23_P2431	0.944705	3.93818e-12	TCONS_00027511	C3AR1
p33806	A_23_P2431	0.924371	1.12108e-10	uc010gjt.1	C3AR1
p34085_v4	A_23_P2431	0.942535	5.95279e-12	ENST00000458084.1	C3AR1
p33752	A_23_P2431	0.92455	1.09316e-10	uc001lda.1	C3AR1
p11350	A_23_P2431	0.948415	1.86673e-12	ENST00000596630.1	C3AR1
p33713	A_23_P2431	0.901158	1.90745e-09	NR_073063.1	C3AR1
p26547	A_23_P2431	0.904754	1.29081e-09	uc021zoa.1	C3AR1
p18468	A_23_P2431	0.901159	1.90732e-09	TCONS_00019319	C3AR1
RNA95124|RNS_206_189	A_23_P2431	0.904118	1.38465e-09	RNA95124|RNS_206_189	C3AR1
p39993_v4	A_23_P2431	-0.910375	6.79099e-10	XR_241419.1	C3AR1
p39624_v4	A_23_P2431	-0.912129	5.50983e-10	XR_426963.1	C3AR1
p41480_v4	A_23_P2431	-0.90179	1.78283e-09	XR_428295.1	C3AR1
p11190	A_23_P2431	-0.905025	1.25269e-09	ENST00000448275.1	C3AR1
p25456	A_23_P2431	-0.919595	2.14969e-10	NR_033999.1	C3AR1
p24776	A_24_P148717	0.935561	2.0308e-11	NR_040073.1	CCR1
p15605	A_24_P148717	0.937133	1.5592e-11	ENST00000602711.1	CCR1
p12768	A_24_P148717	0.936673	1.68578e-11	ENST00000503259.1	CCR1
p12769	A_24_P148717	0.936725	1.6712e-11	ENST00000507802.1	CCR1
p34085_v4	A_24_P148717	0.94129	7.49201e-12	ENST00000458084.1	CCR1
p11350	A_24_P148717	0.926309	8.50449e-11	ENST00000596630.1	CCR1
p33713	A_24_P148717	0.927771	6.86873e-11	NR_073063.1	CCR1
p25196	A_24_P148717	0.904382	1.345e-09	NR_038974.1	CCR1
p33940	A_24_P148717	0.91049	6.69976e-10	LIT3529	CCR1
p33689	A_24_P148717	0.904786	1.28624e-09	NR_047652.1	CCR1
RNA95124|RNS_206_189	A_24_P148717	0.900832	1.97473e-09	RNA95124|RNS_206_189	CCR1
p27150	A_24_P148717	-0.908575	8.37935e-10	uc.337+	CCR1
p27138	A_24_P148717	-0.908277	8.67214e-10	uc.337-	CCR1
p1665	A_24_P148717	-0.918904	2.35415e-10	ENST00000418273.1	CCR1
p4670	A_24_P148717	-0.922033	1.54996e-10	ENST00000553954.1	CCR1
p5446	A_24_P148717	-0.90542	1.19881e-09	ENST00000567527.1	CCR1
p33607	A_24_P148717	-0.920281	1.96272e-10	ENST00000431331.1	CCR1
p11190	A_24_P148717	-0.91256	5.23073e-10	ENST00000448275.1	CCR1
RNA147503|p0607_imsncRNA328	A_24_P148717	-0.918248	2.56442e-10	RNA147503|p0607_imsncRNA328	CCR1
p27490	A_24_P148717	-0.906529	1.05844e-09	uc.458-	CCR1
p44483_v4	A_24_P148717	-0.906954	1.00875e-09	uc001yxw.4	CCR1
p38674_v4	A_24_P148717	-0.901116	1.91602e-09	ENST00000604135.1	CCR1
p4442	A_24_P148717	-0.906098	1.1112e-09	ENST00000553425.1	CCR1
p1019	A_24_P148717	-0.91903	2.31561e-10	ENST00000587066.1	CCR1
p24776	A_23_P70688	0.905007	1.25521e-09	NR_040073.1	LY86
p15605	A_23_P70688	0.9134	4.7223e-10	ENST00000602711.1	LY86
p12768	A_23_P70688	0.913698	4.55302e-10	ENST00000503259.1	LY86
p20685	A_23_P70688	0.938381	1.2581e-11	TCONS_00027511	LY86
p18317	A_23_P70688	0.930826	4.33205e-11	TCONS_00019651	LY86
p37011_v4	A_23_P70688	0.913732	4.53401e-10	ENST00000609662.1	LY86
p12769	A_23_P70688	0.91495	3.90002e-10	ENST00000507802.1	LY86
p34085_v4	A_23_P70688	0.953178	6.57696e-13	ENST00000458084.1	LY86
p18098	A_23_P70688	0.926625	8.12361e-11	TCONS_00018687	LY86
p33752	A_23_P70688	0.92285	1.38572e-10	uc001lda.1	LY86
p11350	A_23_P70688	0.914744	4.00138e-10	ENST00000596630.1	LY86
p3427	A_23_P70688	0.914963	3.89403e-10	ENST00000602952.1	LY86
p36042_v4	A_23_P70688	0.936553	1.72045e-11	TCONS_00005985	LY86
p785	A_23_P70688	0.922531	1.44789e-10	ENST00000412228.1	LY86
p39993_v4	A_23_P70688	-0.905947	1.13012e-09	XR_241419.1	LY86
p39624_v4	A_23_P70688	-0.935122	2.18374e-11	XR_426963.1	LY86
p41708_v4	A_23_P70688	-0.907792	9.16843e-10	XR_242533.1	LY86
p6173	A_23_P70688	-0.901569	1.82552e-09	ENST00000563772.1	LY86
p4670	A_23_P70688	-0.919879	2.07044e-10	ENST00000553954.1	LY86
p24054	A_23_P70688	-0.924048	1.17321e-10	TCONS_00015178	LY86
p25456	A_23_P70688	-0.932503	3.3336e-11	NR_033999.1	LY86
p44483_v4	A_23_P70688	-0.901797	1.78155e-09	uc001yxw.4	LY86
p15422	A_24_P79054	0.931803	3.722e-11	ENST00000420058.1	TGFB1
p27928	A_24_P79054	-0.900697	2.00321e-09	hox-HOXD8-41	TGFB1
p13842	A_24_P79054	-0.90464	1.30722e-09	ENST00000508424.1	TGFB1
p24776	A_33_P3420416	0.935919	1.91358e-11	NR_040073.1	LGALS9
p15605	A_33_P3420416	0.931438	3.93996e-11	ENST00000602711.1	LGALS9
p12768	A_33_P3420416	0.926377	8.42149e-11	ENST00000503259.1	LGALS9
p20685	A_33_P3420416	0.908211	8.73814e-10	TCONS_00027511	LGALS9
p18317	A_33_P3420416	0.909363	7.64704e-10	TCONS_00019651	LGALS9
p12769	A_33_P3420416	0.90303	1.55953e-09	ENST00000507802.1	LGALS9
p34085_v4	A_33_P3420416	0.937604	1.43854e-11	ENST00000458084.1	LGALS9
p35433_v4	A_33_P3420416	0.916472	3.22073e-10	ENST00000521600.1	LGALS9
p18098	A_33_P3420416	0.904882	1.27268e-09	TCONS_00018687	LGALS9
RNA147580|p0684_imsncRNA445	A_33_P3420416	0.923448	1.27566e-10	RNA147580|p0684_imsncRNA445	LGALS9
p33393	A_33_P3420416	0.912348	5.36633e-10	ENST00000526609.1	LGALS9
p33713	A_33_P3420416	0.937807	1.38938e-11	NR_073063.1	LGALS9
p26547	A_33_P3420416	0.903519	1.4787e-09	uc021zoa.1	LGALS9
p37697_v4	A_33_P3420416	0.905776	1.15205e-09	ENST00000606587.1	LGALS9
p33940	A_33_P3420416	0.936823	1.64349e-11	LIT3529	LGALS9
p33651	A_33_P3420416	0.901203	1.89832e-09	NR_028399.1	LGALS9
p26012	A_33_P3420416	0.901325	1.87388e-09	uc002jrt.3	LGALS9
p4670	A_33_P3420416	-0.931857	3.69074e-11	ENST00000553954.1	LGALS9
p33607	A_33_P3420416	-0.902578	1.63789e-09	ENST00000431331.1	LGALS9
p6725	A_33_P3420416	-0.923584	1.25178e-10	ENST00000581122.1	LGALS9
RNA147503|p0607_imsncRNA328	A_33_P3420416	-0.908548	8.40499e-10	RNA147503|p0607_imsncRNA328	LGALS9
p27109	A_33_P3420416	-0.90705	9.97885e-10	uc.323-	LGALS9
p7914	A_33_P3420416	-0.902548	1.64315e-09	ENST00000589795.1	LGALS9
p1019	A_33_P3420416	-0.912629	5.18696e-10	ENST00000587066.1	LGALS9
p24776	A_23_P116557	0.903984	1.4052e-09	NR_040073.1	LGALS9
p15605	A_23_P116557	0.91056	6.64395e-10	ENST00000602711.1	LGALS9
RNA147580|p0684_imsncRNA445	A_23_P116557	0.927327	7.33247e-11	RNA147580|p0684_imsncRNA445	LGALS9
p33393	A_23_P116557	0.930648	4.45304e-11	ENST00000526609.1	LGALS9
p33392	A_23_P116557	0.90801	8.9429e-10	ENST00000525518.1	LGALS9
p20726	A_23_P116557	0.910438	6.74044e-10	TCONS_00027083	LGALS9
p33940	A_23_P116557	0.941472	7.24665e-12	LIT3529	LGALS9
p4670	A_23_P116557	-0.925172	1.00109e-10	ENST00000553954.1	LGALS9
p6725	A_23_P116557	-0.945565	3.32756e-12	ENST00000581122.1	LGALS9
RNA147503|p0607_imsncRNA328	A_23_P116557	-0.908246	8.70271e-10	RNA147503|p0607_imsncRNA328	LGALS9
p7914	A_23_P116557	-0.933077	3.04277e-11	ENST00000589795.1	LGALS9
p15605	A_23_P362659	0.93848	1.23648e-11	ENST00000602711.1	MYD88
p6081	A_23_P362659	0.922095	1.53683e-10	ENST00000563175.1	MYD88
RNA147503|p0607_imsncRNA328	A_23_P362659	-0.904693	1.29957e-09	RNA147503|p0607_imsncRNA328	MYD88
p36079_v4	A_23_P362659	-0.905235	1.22377e-09	TCONS_00008621	MYD88
p24776	A_23_P26629	0.902297	1.68837e-09	NR_040073.1	PYCARD
p15605	A_23_P26629	0.911704	5.79867e-10	ENST00000602711.1	PYCARD
p20685	A_23_P26629	0.902106	1.72341e-09	TCONS_00027511	PYCARD
p33806	A_23_P26629	0.922478	1.45836e-10	uc010gjt.1	PYCARD
p34085_v4	A_23_P26629	0.938445	1.24407e-11	ENST00000458084.1	PYCARD
p35433_v4	A_23_P26629	0.900336	2.08112e-09	ENST00000521600.1	PYCARD
p33393	A_23_P26629	0.905635	1.17037e-09	ENST00000526609.1	PYCARD
p11350	A_23_P26629	0.912373	5.35038e-10	ENST00000596630.1	PYCARD
p33713	A_23_P26629	0.925871	9.05822e-11	NR_073063.1	PYCARD
p15671	A_23_P26629	0.909618	7.4223e-10	ENST00000522970.1	PYCARD
p18468	A_23_P26629	0.921336	1.70363e-10	TCONS_00019319	PYCARD
p33940	A_23_P26629	0.94403	4.48619e-12	LIT3529	PYCARD
p25471	A_23_P26629	0.909015	7.96313e-10	XR_171041.1	PYCARD
p33689	A_23_P26629	0.930185	4.78018e-11	NR_047652.1	PYCARD
RNA95124|RNS_206_189	A_23_P26629	0.932302	3.44136e-11	RNA95124|RNS_206_189	PYCARD
p4670	A_23_P26629	-0.902578	1.6378e-09	ENST00000553954.1	PYCARD
p11190	A_23_P26629	-0.94404	4.47753e-12	ENST00000448275.1	PYCARD
p11013	A_23_P26629	-0.911483	5.95353e-10	ENST00000445391.1	PYCARD
p1019	A_23_P26629	-0.920752	1.84288e-10	ENST00000587066.1	PYCARD
p24776	A_21_P0011535	0.928652	6.02713e-11	NR_040073.1	LGALS9
p15605	A_21_P0011535	0.933342	2.91669e-11	ENST00000602711.1	LGALS9
p12768	A_21_P0011535	0.920396	1.9328e-10	ENST00000503259.1	LGALS9
p20685	A_21_P0011535	0.917133	2.96043e-10	TCONS_00027511	LGALS9
p12769	A_21_P0011535	0.901726	1.7951e-09	ENST00000507802.1	LGALS9
p34085_v4	A_21_P0011535	0.927491	7.15803e-11	ENST00000458084.1	LGALS9
RNA147580|p0684_imsncRNA445	A_21_P0011535	0.906271	1.08977e-09	RNA147580|p0684_imsncRNA445	LGALS9
p33393	A_21_P0011535	0.90488	1.27303e-09	ENST00000526609.1	LGALS9
p33713	A_21_P0011535	0.924268	1.13749e-10	NR_073063.1	LGALS9
p26547	A_21_P0011535	0.917235	2.92215e-10	uc021zoa.1	LGALS9
p33940	A_21_P0011535	0.942311	6.20703e-12	LIT3529	LGALS9
p4670	A_21_P0011535	-0.929066	5.66462e-11	ENST00000553954.1	LGALS9
p6725	A_21_P0011535	-0.916767	3.10225e-10	ENST00000581122.1	LGALS9
RNA147503|p0607_imsncRNA328	A_21_P0011535	-0.908444	8.50664e-10	RNA147503|p0607_imsncRNA328	LGALS9
p33713	A_23_P97860	0.908135	8.81516e-10	NR_073063.1	LIPA
p3887	A_23_P97860	0.916099	3.37657e-10	ENST00000569999.1	LIPA
p11350	A_24_P365767	0.908787	8.17601e-10	ENST00000596630.1	CYBB
p33713	A_24_P365767	0.911906	5.65934e-10	NR_073063.1	CYBB
p33671	A_24_P365767	0.905581	1.17737e-09	NR_037687.1	CYBB
p8609	A_24_P365767	0.928156	6.4893e-11	ENST00000595892.1	CYBB
p25471	A_24_P365767	0.901471	1.84479e-09	XR_171041.1	CYBB
p34635_v4	A_24_P365767	0.916302	3.2911e-10	ENST00000601007.1	CYBB
p8612	A_24_P365767	0.914155	4.30431e-10	ENST00000600008.1	CYBB
p8610	A_24_P365767	0.927608	7.03677e-11	ENST00000598546.1	CYBB
p33736	A_24_P365767	-0.907739	9.22425e-10	uc021ogj.1	CYBB
p15605	A_24_P365526	0.917643	2.77297e-10	ENST00000602711.1	HCK
p34085_v4	A_24_P365526	0.907776	9.18561e-10	ENST00000458084.1	HCK
p33678	A_24_P365526	0.907887	9.06929e-10	NR_037652.1	HCK
p33940	A_24_P365526	0.908387	8.56283e-10	LIT3529	HCK
p30333	A_24_P365526	0.914521	4.1138e-10	uc001rpo.1	HCK
p38638_v4	A_23_P206806	0.91383	4.48018e-10	ENST00000603228.1	ITGAL
p12768	A_23_P7313	0.905651	1.16825e-09	ENST00000503259.1	SPP1
p12769	A_23_P7313	0.917077	2.9817e-10	ENST00000507802.1	SPP1
p33607	A_23_P7313	-0.90557	1.17883e-09	ENST00000431331.1	SPP1
p11350	A_24_P227415	0.903387	1.50009e-09	ENST00000596630.1	CLEC7A
RNA147113|p0217_imsncRNA333	A_24_P227415	0.901964	1.74994e-09	RNA147113|p0217_imsncRNA333	CLEC7A
p12768	A_23_P256561	0.921444	1.67905e-10	ENST00000503259.1	TLR6
p12769	A_23_P256561	0.905633	1.17057e-09	ENST00000507802.1	TLR6
p34085_v4	A_23_P256561	0.904082	1.39019e-09	ENST00000458084.1	TLR6
p1362	A_23_P256561	0.903953	1.41005e-09	ENST00000534914.1	TLR6
p27138	A_23_P256561	-0.907873	9.08444e-10	uc.337-	TLR6
p4670	A_23_P256561	-0.904547	1.32071e-09	ENST00000553954.1	TLR6
p27167	A_23_P256561	-0.902339	1.68075e-09	uc.356-	TLR6
p5446	A_23_P256561	-0.903429	1.49322e-09	ENST00000567527.1	TLR6
p23267	A_23_P256561	-0.911617	5.85934e-10	TCONS_00012263	TLR6
p11190	A_23_P256561	-0.907096	9.92706e-10	ENST00000448275.1	TLR6
RNA147503|p0607_imsncRNA328	A_23_P256561	-0.903099	1.54794e-09	RNA147503|p0607_imsncRNA328	TLR6
RNA147392|p0496_imsncRNA53	A_24_P38951	-0.902243	1.69821e-09	RNA147392|p0496_imsncRNA53	RELT
p41866_v4	A_24_P38951	-0.914622	4.06279e-10	XR_428597.1	RELT
p26522	A_24_P38951	-0.904103	1.38696e-09	uc004afc.3	RELT
p18317	A_33_P3292769	0.907502	9.47777e-10	TCONS_00019651	NFAM1
p34085_v4	A_33_P3292769	0.928833	5.86582e-11	ENST00000458084.1	NFAM1
p11350	A_33_P3292769	0.915482	3.6491e-10	ENST00000596630.1	NFAM1
p44272_v4	A_33_P3292769	-0.909742	7.31527e-10	uc031tbp.1	NFAM1
p24776	A_33_P3322274	0.902692	1.61779e-09	NR_040073.1	TNFRSF1B
p15605	A_33_P3322274	0.908183	8.76625e-10	ENST00000602711.1	TNFRSF1B
p35433_v4	A_33_P3322274	0.909259	7.73971e-10	ENST00000521600.1	TNFRSF1B
p24237	A_33_P3322274	0.906051	1.11707e-09	TCONS_00014855	TNFRSF1B
p33849	A_33_P3322274	0.911393	6.01802e-10	uc022bty.1	TNFRSF1B
p35431_v4	A_33_P3322274	0.912391	5.33824e-10	ENST00000517838.1	TNFRSF1B
p16378	A_33_P3322274	0.929461	5.33671e-11	ENST00000523190.1	TNFRSF1B
p16373	A_33_P3322274	0.902031	1.73726e-09	ENST00000517790.1	TNFRSF1B
p36264_v4	A_33_P3322274	0.927324	7.33649e-11	TCONS_00015358	TNFRSF1B
p26012	A_33_P3322274	0.900831	1.975e-09	uc002jrt.3	TNFRSF1B
p6725	A_33_P3322274	-0.90556	1.18025e-09	ENST00000581122.1	TNFRSF1B
RNA33730|snoRNA_scaRNA_326_71	A_24_P218265	-0.911196	6.16134e-10	RNA33730|snoRNA_scaRNA_326_71	TNFRSF10B
p35433_v4	A_23_P104798	0.914739	4.00421e-10	ENST00000521600.1	IL18
p24237	A_23_P104798	0.900142	2.1242e-09	TCONS_00014855	IL18
p16377	A_23_P104798	0.902847	1.5908e-09	ENST00000522875.1	IL18
p33713	A_23_P104798	0.912865	5.0406e-10	NR_073063.1	IL18
p36267_v4	A_23_P104798	0.917807	2.71501e-10	TCONS_00015362	IL18
p25471	A_23_P104798	0.900408	2.0654e-09	XR_171041.1	IL18
p9008	A_23_P104798	-0.901694	1.80128e-09	ENST00000453900.1	IL18
p18567	A_23_P104798	-0.906542	1.05692e-09	TCONS_00019541	IL18
p22973	A_23_P104798	-0.903369	1.5031e-09	TCONS_00009958	IL18
RNA147503|p0607_imsncRNA328	A_24_P322741	-0.900654	2.01241e-09	RNA147503|p0607_imsncRNA328	IL10RB
p18468	A_23_P94230	0.902706	1.61524e-09	TCONS_00019319	LY96
p33940	A_23_P94230	0.942241	6.2883e-12	LIT3529	LY96
p7914	A_23_P94230	-0.904833	1.2796e-09	ENST00000589795.1	LY96
p18910	A_23_P30666	-0.921753	1.60999e-10	TCONS_00020538	TNFRSF21
p36425_v4	A_23_P30666	-0.901079	1.92357e-09	uc009zyj.1	TNFRSF21
p43828_v4	A_23_P30666	-0.907252	9.75237e-10	XR_430387.1	TNFRSF21
p33940	A_23_P17481	0.939421	1.04832e-11	LIT3529	SIGLEC1
p1781	A_23_P255869	-0.90901	7.96719e-10	ENST00000595456.1	PLGRKT
RNA95109|RNS_191_190	A_23_P255869	-0.901668	1.8064e-09	RNA95109|RNS_191_190	PLGRKT
p16868	A_23_P12989	-0.916297	3.29321e-10	ENST00000423075.1	PRDX5
p33663	A_23_P91619	0.91375	4.52397e-10	NR_037193.1	MIF

## Sheet: D. Muscle contraction
D. Muscle contraction
Source	Target	Correlation	P.value	Source.GeneSymbol	Target.GeneSymbol
p15605	A_33_P3275801	-0.930976	4.23306e-11	ENST00000602711.1	DES
RNA147678|p0782_imsncRNA568	A_33_P3275801	-0.912665	5.16426e-10	RNA147678|p0782_imsncRNA568	DES
p39993_v4	A_33_P3275801	0.96549	2.44249e-14	XR_241419.1	DES
p39624_v4	A_33_P3275801	0.94094	7.98517e-12	XR_426963.1	DES
p19232	A_33_P3275801	0.930649	4.45199e-11	TCONS_00021860	DES
p34144_v4	A_33_P3275801	0.926204	8.63369e-11	ENST00000447298.1	DES
p39623_v4	A_33_P3275801	0.931147	4.12279e-11	XR_245055.2	DES
p13713	A_33_P3275801	0.935784	1.95683e-11	ENST00000515556.1	DES
p16281	A_33_P3275801	0.929277	5.48703e-11	ENST00000522980.1	DES
p36214_v4	A_33_P3275801	0.954084	5.32685e-13	TCONS_00013488	DES
p28609	A_33_P3275801	0.938584	1.21425e-11	ASO2271	DES
p16791	A_33_P3275801	0.915	3.87603e-10	ENST00000434656.1	DES
p27928	A_33_P3275801	0.926587	8.16875e-11	hox-HOXD8-41	DES
p28726	A_33_P3275801	0.905286	1.21679e-09	LIT1611	DES
p28100	A_33_P3275801	0.926493	8.28093e-11	nc-HOXD4-31	DES
p25148	A_33_P3275801	0.903179	1.53445e-09	NR_038435.1	DES
p14636	A_33_P3275801	0.959483	1.38112e-13	ENST00000369120.2	DES
p11354	A_33_P3275801	0.91988	2.07018e-10	ENST00000438017.1	DES
p9433	A_33_P3275801	0.907301	9.69787e-10	ENST00000426965.1	DES
p38103_v4	A_33_P3275801	0.902686	1.61888e-09	ENST00000605991.1	DES
p29258	A_33_P3275801	0.912826	5.06441e-10	ENST00000416928.2	DES
p23774	A_33_P3275801	0.942573	5.91083e-12	TCONS_00014121	DES
p14633	A_33_P3275801	0.949664	1.43374e-12	ENST00000580511.1	DES
p34699_v4	A_33_P3275801	0.944311	4.25038e-12	ENST00000451416.1	DES
p14593	A_33_P3275801	0.909196	7.79665e-10	ENST00000438676.1	DES
p28099	A_33_P3275801	0.900363	2.0752e-09	nc-HOXD4-30	DES
p14634	A_33_P3275801	0.951468	9.68114e-13	ENST00000580854.1	DES
p28097	A_33_P3275801	0.920673	1.8626e-10	nc-HOXD4-28	DES
p6173	A_33_P3275801	0.929285	5.48008e-11	ENST00000563772.1	DES
p28086	A_33_P3275801	0.910569	6.63705e-10	nc-HOXD3-39	DES
p28482	A_33_P3275801	0.935564	2.02987e-11	ASO1700	DES
p28091	A_33_P3275801	0.900931	1.95404e-09	nc-HOXD3-45	DES
RNA147319|p0423_imsncRNA835	A_33_P3275801	0.910898	6.38319e-10	RNA147319|p0423_imsncRNA835	DES
p39031_v4	A_23_P102331	-0.910681	6.5499e-10	ENST00000608286.1	SCN7A
p24776	A_23_P102331	-0.926662	8.0806e-11	NR_040073.1	SCN7A
p35433_v4	A_23_P102331	-0.903874	1.42222e-09	ENST00000521600.1	SCN7A
p39993_v4	A_23_P102331	0.945493	3.37552e-12	XR_241419.1	SCN7A
p39624_v4	A_23_P102331	0.930636	4.46123e-11	XR_426963.1	SCN7A
p19232	A_23_P102331	0.935387	2.09046e-11	TCONS_00021860	SCN7A
p39623_v4	A_23_P102331	0.901098	1.91964e-09	XR_245055.2	SCN7A
p33894	A_23_P102331	0.900763	1.9892e-09	HIT000558607	SCN7A
p40025_v4	A_23_P102331	0.918193	2.58262e-10	XR_427304.1	SCN7A
p41708_v4	A_23_P102331	0.916047	3.39883e-10	XR_242533.1	SCN7A
p27065	A_23_P102331	0.904189	1.37397e-09	uc.312-	SCN7A
p16791	A_23_P102331	0.915246	3.75874e-10	ENST00000434656.1	SCN7A
p28290	A_23_P102331	0.910125	6.99389e-10	ASO3512	SCN7A
p28302	A_23_P102331	0.910433	6.74453e-10	ASO1950	SCN7A
p17095	A_23_P102331	0.910003	7.09521e-10	ENST00000566241.1	SCN7A
p11189	A_23_P102331	0.909718	7.33583e-10	ENST00000438159.1	SCN7A
p28499	A_23_P102331	0.903711	1.44783e-09	ASO1983	SCN7A
p40389_v4	A_23_P102331	0.915621	3.58613e-10	XR_427554.1	SCN7A
p37060_v4	A_23_P102331	0.911995	5.59929e-10	ENST00000457852.3	SCN7A
p16988	A_23_P102331	0.919625	2.14107e-10	ENST00000451208.1	SCN7A
p21861	A_23_P102331	0.918691	2.42045e-10	TCONS_00007180	SCN7A
p25245	A_23_P102331	0.904361	1.34819e-09	NR_046757.1	SCN7A
p38979_v4	A_23_P90944	-0.923523	1.26244e-10	ENST00000603265.1	SCN7A
p24776	A_23_P90944	-0.923569	1.25425e-10	NR_040073.1	SCN7A
p39993_v4	A_23_P90944	0.922718	1.4111e-10	XR_241419.1	SCN7A
p39624_v4	A_23_P90944	0.91698	3.01902e-10	XR_426963.1	SCN7A
p19232	A_23_P90944	0.904773	1.28811e-09	TCONS_00021860	SCN7A
p40025_v4	A_23_P90944	0.903658	1.45632e-09	XR_427304.1	SCN7A
p27150	A_23_P90944	0.932122	3.54041e-11	uc.337+	SCN7A
p41708_v4	A_23_P90944	0.906804	1.02605e-09	XR_242533.1	SCN7A
p3142	A_23_P90944	0.91645	3.22996e-10	ENST00000548450.1	SCN7A
p27138	A_23_P90944	0.931353	3.99289e-11	uc.337-	SCN7A
p11766	A_23_P90944	0.937895	1.36833e-11	ENST00000445077.1	SCN7A
p27098	A_23_P90944	0.903869	1.42304e-09	uc.312+	SCN7A
p40389_v4	A_23_P90944	0.906858	1.01986e-09	XR_427554.1	SCN7A
p37060_v4	A_23_P90944	0.913662	4.5733e-10	ENST00000457852.3	SCN7A
p11765	A_23_P90944	0.924111	1.16284e-10	ENST00000443912.1	SCN7A
p28105	A_23_P90944	0.915092	3.83175e-10	nc-HOXD4-36	SCN7A
p11764	A_23_P90944	0.929885	5.00415e-11	ENST00000432518.1	SCN7A
p16988	A_23_P90944	0.906236	1.094e-09	ENST00000451208.1	SCN7A
p21122	A_23_P90944	0.929496	5.30838e-11	TCONS_00003691	SCN7A
p27178	A_23_P90944	0.901753	1.79004e-09	uc.356+	SCN7A
p25266	A_23_P90944	0.901182	1.90267e-09	NR_038840.1	SCN7A
p37387_v4	A_23_P90944	0.906271	1.08973e-09	ENST00000432518.2	SCN7A
p27167	A_23_P90944	0.907283	9.71755e-10	uc.356-	SCN7A
RNA33730|snoRNA_scaRNA_326_71	A_23_P90944	0.905523	1.18509e-09	RNA33730|snoRNA_scaRNA_326_71	SCN7A
p15605	A_23_P96271	-0.91748	2.83172e-10	ENST00000602711.1	MYOM1
p39993_v4	A_23_P96271	0.938793	1.17075e-11	XR_241419.1	MYOM1
p41707_v4	A_23_P96271	0.917561	2.80249e-10	XR_242534.1	MYOM1
p36214_v4	A_23_P96271	0.970197	4.88498e-15	TCONS_00013488	MYOM1
p28609	A_23_P96271	0.90011	2.13137e-09	ASO2271	MYOM1
p41708_v4	A_23_P96271	0.90713	9.88875e-10	XR_242533.1	MYOM1
p16791	A_23_P96271	0.907123	9.89662e-10	ENST00000434656.1	MYOM1
p26523	A_23_P96271	0.901242	1.89036e-09	uc004ags.1	MYOM1
p7162	A_23_P96271	0.914663	4.04189e-10	ENST00000399342.2	MYOM1
p14636	A_23_P96271	0.917046	2.99387e-10	ENST00000369120.2	MYOM1
p14633	A_23_P96271	0.920462	1.91589e-10	ENST00000580511.1	MYOM1
p34699_v4	A_23_P96271	0.974466	8.88178e-16	ENST00000451416.1	MYOM1
p14593	A_23_P96271	0.955367	3.92353e-13	ENST00000438676.1	MYOM1
p14634	A_23_P96271	0.904231	1.36765e-09	ENST00000580854.1	MYOM1
p6173	A_23_P96271	0.976495	4.44089e-16	ENST00000563772.1	MYOM1
p16988	A_23_P96271	0.902263	1.69457e-09	ENST00000451208.1	MYOM1
p21271	A_23_P96271	0.930444	4.59492e-11	TCONS_00004951	MYOM1
p10119	A_23_P96271	0.928812	5.88458e-11	ENST00000443670.1	MYOM1
p1475	A_23_P96271	0.915927	3.45053e-10	ENST00000454470.1	MYOM1
p21270	A_23_P96271	0.934487	2.42344e-11	TCONS_00003947	MYOM1
p17161	A_23_P96271	0.917631	2.77724e-10	ENST00000489449.1	MYOM1
p40830_v4	A_23_P96271	0.92384	1.20786e-10	XR_245868.2	MYOM1
p8703	A_23_P96271	0.903112	1.54568e-09	ENST00000587767.1	MYOM1
RNA147319|p0423_imsncRNA835	A_23_P96271	0.921738	1.61346e-10	RNA147319|p0423_imsncRNA835	MYOM1
p36744_v4	A_24_P942773	-0.908711	8.24811e-10	ENST00000547648.1	SLMAP
p30245	A_24_P942773	0.927764	6.87594e-11	uc003wog.3	SLMAP
p11189	A_24_P942773	0.924259	1.13887e-10	ENST00000438159.1	SLMAP
p4571	A_24_P942773	0.919552	2.16185e-10	ENST00000555303.1	SLMAP
p11192	A_24_P942773	0.916378	3.25939e-10	ENST00000416275.1	SLMAP
p42355_v4	A_24_P942773	0.91406	4.35503e-10	XR_246489.1	SLMAP
p43034_v4	A_24_P942773	0.903625	1.46162e-09	XR_429551.1	SLMAP
p25691	A_24_P942773	0.914095	4.33601e-10	uc001ebn.1	SLMAP
p2814	A_24_P942773	0.906643	1.04501e-09	ENST00000562506.1	SLMAP
p3497	A_24_P942773	0.907235	9.77037e-10	ENST00000541871.1	SLMAP
p11173	A_24_P942773	0.926829	7.88603e-11	ENST00000504335.1	SLMAP
p42366_v4	A_24_P942773	0.925096	1.01192e-10	XR_429011.1	SLMAP
p2983	A_24_P942773	0.922096	1.53654e-10	ENST00000532579.1	SLMAP
p4995	A_24_P251599	-0.922142	1.52698e-10	ENST00000523671.2	CAV3
p26930	A_24_P251599	0.917428	2.8507e-10	HIT000250121	CAV3
p29258	A_24_P251599	0.928682	6.00002e-11	ENST00000416928.2	CAV3
p34699_v4	A_24_P251599	0.900083	2.13738e-09	ENST00000451416.1	CAV3
p41927_v4	A_24_P251599	0.900565	2.0314e-09	NR_108040.1	CAV3
p1475	A_24_P251599	0.902801	1.59884e-09	ENST00000454470.1	CAV3
p38250_v4	A_24_P251599	0.918361	2.527e-10	ENST00000608792.1	CAV3
p24824	A_24_P251599	0.918652	2.43278e-10	XR_132573.2	CAV3
p42587_v4	A_24_P251599	0.922508	1.45243e-10	XR_429201.1	CAV3
p15605	A_33_P3270599	-0.914065	4.35234e-10	ENST00000602711.1	TPM2
p44385_v4	A_33_P3270599	-0.900918	1.95672e-09	uc031qhi.1	TPM2
p39993_v4	A_33_P3270599	0.901524	1.83431e-09	XR_241419.1	TPM2
p41707_v4	A_33_P3270599	0.902259	1.69516e-09	XR_242534.1	TPM2
p36214_v4	A_33_P3270599	0.900489	2.04774e-09	TCONS_00013488	TPM2
p28609	A_33_P3270599	0.920357	1.94282e-10	ASO2271	TPM2
p28100	A_33_P3270599	0.912405	5.32962e-10	nc-HOXD4-31	TPM2
p25148	A_33_P3270599	0.905833	1.14467e-09	NR_038435.1	TPM2
p14636	A_33_P3270599	0.906992	1.00441e-09	ENST00000369120.2	TPM2
p14633	A_33_P3270599	0.910667	6.56052e-10	ENST00000580511.1	TPM2
p34699_v4	A_33_P3270599	0.918102	2.61343e-10	ENST00000451416.1	TPM2
p28097	A_33_P3270599	0.908908	8.06211e-10	nc-HOXD4-28	TPM2
p6173	A_33_P3270599	0.906753	1.03208e-09	ENST00000563772.1	TPM2
p1475	A_33_P3270599	0.923373	1.28897e-10	ENST00000454470.1	TPM2
p28091	A_33_P3270599	0.90356	1.47198e-09	nc-HOXD3-45	TPM2
p24824	A_33_P3270599	0.918317	2.54123e-10	XR_132573.2	TPM2
p8703	A_33_P3270599	0.938817	1.16585e-11	ENST00000587767.1	TPM2
p33804	A_33_P3270599	0.915116	3.82028e-10	uc021wea.1	TPM2
p9545	A_33_P3270599	0.929859	5.02434e-11	ENST00000431827.1	TPM2
p34749_v4	A_33_P3270599	0.922223	1.5102e-10	ENST00000436126.1	TPM2
p15069	A_33_P3243394	0.910266	6.87859e-10	ENST00000439070.1	SLMAP
p25600	A_33_P3243394	0.900048	2.14531e-09	NR_039980.1	SLMAP
RNA147580|p0684_imsncRNA445	A_33_P3288329	-0.900949	1.95036e-09	RNA147580|p0684_imsncRNA445	SORBS1
p33393	A_33_P3288329	-0.907536	9.44161e-10	ENST00000526609.1	SORBS1
p20726	A_33_P3288329	-0.925006	1.02496e-10	TCONS_00027083	SORBS1
p38673_v4	A_33_P3288329	0.902294	1.68893e-09	ENST00000604451.1	SORBS1
p6725	A_33_P3288329	0.903013	1.56248e-09	ENST00000581122.1	SORBS1
p25019	A_33_P3288329	0.917541	2.80956e-10	NR_022008.1	SORBS1
p1265	A_33_P3288329	0.902222	1.70194e-09	ENST00000440321.1	SORBS1
p7914	A_33_P3288329	0.904365	1.34748e-09	ENST00000589795.1	SORBS1
p5643	A_33_P3288329	0.901108	1.91763e-09	ENST00000562658.1	SORBS1
p27117	A_33_P3288329	0.924664	1.07583e-10	uc.331-	SORBS1
p42097_v4	A_33_P3288329	0.902371	1.67493e-09	XR_428785.1	SORBS1
p778	A_24_P317907	-0.908855	8.11243e-10	ENST00000448179.1	SORBS1
p27024	A_24_P317907	0.910305	6.84704e-10	uc.33+	SORBS1
p12768	A_33_P3368879	-0.932363	3.4083e-11	ENST00000503259.1	LMOD1
p27150	A_33_P3368879	0.930379	4.64053e-11	uc.337+	LMOD1
p41708_v4	A_33_P3368879	0.912927	5.00264e-10	XR_242533.1	LMOD1
p3142	A_33_P3368879	0.903057	1.5549e-09	ENST00000548450.1	LMOD1
p27138	A_33_P3368879	0.925494	9.56062e-11	uc.337-	LMOD1
p17255	A_33_P3368879	0.900256	2.09893e-09	ENST00000438238.1	LMOD1
p6031	A_33_P3368879	0.934561	2.3944e-11	ENST00000558952.1	LMOD1
p19731	A_33_P3368879	0.930937	4.25859e-11	TCONS_00023347	LMOD1
p15767	A_33_P3368879	0.941548	7.14673e-12	ENST00000442274.1	LMOD1
p38201_v4	A_33_P3368879	0.941816	6.80211e-12	ENST00000605631.1	LMOD1
p21080	A_33_P3368879	0.962077	6.75016e-14	TCONS_00002691	LMOD1
p41927_v4	A_33_P3368879	0.950684	1.15019e-12	NR_108040.1	LMOD1
p29935	A_33_P3368879	0.915485	3.64802e-10	TCONS_00012778	LMOD1
p5335	A_33_P3368879	0.92827	6.37979e-11	ENST00000559531.1	LMOD1
p12975	A_33_P3368879	0.902359	1.67706e-09	ENST00000503478.1	LMOD1
p1475	A_33_P3368879	0.929357	5.42113e-11	ENST00000454470.1	LMOD1
p38250_v4	A_33_P3368879	0.939094	1.11049e-11	ENST00000608792.1	LMOD1
p24824	A_33_P3368879	0.908681	8.27716e-10	XR_132573.2	LMOD1
p42355_v4	A_33_P3368879	0.924458	1.10758e-10	XR_246489.1	LMOD1
p43034_v4	A_33_P3368879	0.910578	6.62996e-10	XR_429551.1	LMOD1
p21861	A_33_P3368879	0.902883	1.58459e-09	TCONS_00007180	LMOD1
p15069	A_33_P3368879	0.912378	5.34661e-10	ENST00000439070.1	LMOD1
p7806	A_33_P3368879	0.904238	1.36649e-09	ENST00000578740.1	LMOD1
p13932	A_33_P3368879	0.908619	8.33618e-10	ENST00000512571.1	LMOD1
p29145	A_33_P3368879	0.91429	4.23296e-10	ENST00000560208.1	LMOD1
p1332	A_33_P3368879	0.975695	4.44089e-16	ENST00000414927.1	LMOD1
p19896	A_33_P3368879	0.934155	2.55833e-11	TCONS_00024662	LMOD1
p11844	A_33_P3368879	0.90864	8.31639e-10	ENST00000474768.1	LMOD1
p10868	A_33_P3368879	0.929929	4.97091e-11	ENST00000416145.1	LMOD1
p21681	A_33_P3368879	0.945196	3.57825e-12	TCONS_00029005	LMOD1
p29460	A_33_P3368879	0.949871	1.37179e-12	ENST00000456577.1	LMOD1
p28372	A_33_P3368879	0.935467	2.06282e-11	ASO3603	LMOD1
p37542_v4	A_33_P3368879	0.90067	2.00887e-09	ENST00000607877.1	LMOD1
p3497	A_33_P3368879	0.920135	2.00109e-10	ENST00000541871.1	LMOD1
p18910	A_33_P3368879	0.956437	3.01981e-13	TCONS_00020538	LMOD1
p21081	A_33_P3368879	0.948248	1.93268e-12	TCONS_00003621	LMOD1
RNA147610|p0714_imsncRNA487	A_33_P3368879	0.927808	6.83222e-11	RNA147610|p0714_imsncRNA487	LMOD1
p17342	A_33_P3368879	0.916151	3.35436e-10	TCONS_00001380	LMOD1
p21680	A_33_P3368879	0.920014	2.0336e-10	TCONS_00029212	LMOD1
p39004_v4	A_33_P3368879	0.93798	1.34848e-11	ENST00000609062.1	LMOD1
p33701	A_33_P3368879	0.910506	6.68716e-10	NR_024022.1	LMOD1
p5066	A_33_P3368879	0.904059	1.39367e-09	ENST00000568033.1	LMOD1
p34940_v4	A_33_P3368879	0.908374	8.57584e-10	ENST00000419881.1	LMOD1
p29423	A_33_P3368879	0.908131	8.81948e-10	ENST00000602964.1	LMOD1
p10433	A_33_P3368879	0.960311	1.10356e-13	ENST00000561134.1	LMOD1
p36425_v4	A_33_P3368879	0.955991	3.37064e-13	uc009zyj.1	LMOD1
p14307	A_33_P3368879	0.952343	7.95586e-13	ENST00000422227.1	LMOD1
p2662	A_33_P3368879	0.920499	1.90636e-10	ENST00000530418.1	LMOD1
p6406	A_33_P3368879	0.906173	1.10177e-09	ENST00000570241.2	LMOD1
p6498	A_33_P3368879	0.946215	2.92455e-12	ENST00000569990.2	LMOD1
p41110_v4	A_33_P3368879	0.946824	2.58771e-12	XR_428019.1	LMOD1
RNA147034|p0138_imsncRNA220	A_33_P3368879	0.925765	9.19753e-11	RNA147034|p0138_imsncRNA220	LMOD1
p3560	A_33_P3368879	0.901746	1.79137e-09	ENST00000545239.1	LMOD1
p1799	A_33_P3368879	0.918958	2.33763e-10	ENST00000441365.2	LMOD1
p1333	A_33_P3368879	0.951653	9.28813e-13	ENST00000458139.1	LMOD1
p1956	A_33_P3368879	0.914553	4.09738e-10	ENST00000419889.1	LMOD1
p36426_v4	A_33_P3368879	0.921995	1.55793e-10	uc010tbf.1	LMOD1
p24748	A_33_P3368879	0.90225	1.69693e-09	XR_158741.1	LMOD1
p261	A_33_P3368879	0.90097	1.94598e-09	ENST00000455929.1	LMOD1
p39159_v4	A_33_P3368879	0.912657	5.16973e-10	ENST00000610088.1	LMOD1
p18777	A_33_P3368879	0.902527	1.64695e-09	TCONS_00020283	LMOD1
p16071	A_33_P3368879	0.929335	5.43952e-11	ENST00000519624.1	LMOD1
p16070	A_33_P3368879	0.922607	1.43285e-10	ENST00000523627.1	LMOD1
p42188_v4	A_33_P3368879	0.929492	5.31182e-11	XR_428874.1	LMOD1
p28261	A_33_P3368879	0.911	6.30687e-10	ASO1907	LMOD1
p33624	A_33_P3368879	0.915372	3.6999e-10	TCONS_00026176	LMOD1
p242	A_33_P3368879	0.913976	4.39996e-10	ENST00000445976.1	LMOD1
p11563	A_33_P3368879	0.909604	7.43484e-10	ENST00000467794.1	LMOD1
p36307_v4	A_33_P3368879	0.912897	5.02077e-10	TCONS_00017326	LMOD1
p42566_v4	A_33_P3368879	0.946433	2.79998e-12	XR_429188.1	LMOD1
p7180	A_33_P3368879	0.911516	5.93076e-10	ENST00000577863.1	LMOD1
p36309_v4	A_33_P3368879	0.903734	1.44432e-09	TCONS_00017328	LMOD1
p20261	A_33_P3368879	0.920762	1.84045e-10	TCONS_00025841	LMOD1
p6681	A_33_P3368879	0.9132	4.83913e-10	ENST00000445508.1	LMOD1
p33928	A_33_P3368879	0.91341	4.71676e-10	LIT2102	LMOD1
p24626	A_33_P3368879	0.907998	8.95487e-10	TCONS_00017331	LMOD1
p36214_v4	A_23_P142125	0.918873	2.36362e-10	TCONS_00013488	HRC
p34699_v4	A_23_P142125	0.930833	4.32774e-11	ENST00000451416.1	HRC
p14593	A_23_P142125	0.908348	8.60181e-10	ENST00000438676.1	HRC
p6173	A_23_P142125	0.948078	2.00195e-12	ENST00000563772.1	HRC
p6917	A_23_P142125	0.928658	6.02114e-11	ENST00000511361.1	HRC
p16377	A_33_P3418541	-0.901738	1.79278e-09	ENST00000522875.1	ACTG2
p19731	A_33_P3418541	0.907016	1.00173e-09	TCONS_00023347	ACTG2
p15767	A_33_P3418541	0.929176	5.57094e-11	ENST00000442274.1	ACTG2
p29935	A_33_P3418541	0.950424	1.21725e-12	TCONS_00012778	ACTG2
p3715	A_33_P3418541	0.900458	2.05459e-09	ENST00000547051.1	ACTG2
p42355_v4	A_33_P3418541	0.929878	5.00973e-11	XR_246489.1	ACTG2
p43034_v4	A_33_P3418541	0.94522	3.5616e-12	XR_429551.1	ACTG2
p345	A_33_P3418541	0.903637	1.45967e-09	ENST00000453988.1	ACTG2
p29460	A_33_P3418541	0.909596	7.44155e-10	ENST00000456577.1	ACTG2
p30032	A_33_P3418541	0.91677	3.101e-10	NR_034126.1	ACTG2
p29423	A_33_P3418541	0.942634	5.84399e-12	ENST00000602964.1	ACTG2
p36425_v4	A_33_P3418541	0.90884	8.12571e-10	uc009zyj.1	ACTG2
p13015	A_33_P3418541	0.902148	1.71556e-09	ENST00000447277.1	ACTG2
p20567	A_33_P3418541	0.928745	5.94365e-11	TCONS_00026366	ACTG2
p344	A_33_P3418541	0.902863	1.588e-09	ENST00000441004.1	ACTG2
p13948	A_33_P3418541	0.932263	3.46243e-11	ENST00000519898.1	ACTG2
p2662	A_33_P3418541	0.910748	6.49838e-10	ENST00000530418.1	ACTG2
p30124	A_33_P3418541	0.924854	1.04725e-10	NR_027038.1	ACTG2
RNA147034|p0138_imsncRNA220	A_33_P3418541	0.935403	2.08495e-11	RNA147034|p0138_imsncRNA220	ACTG2
p42976_v4	A_33_P3418541	0.913692	4.55628e-10	XR_429511.1	ACTG2
p36461_v4	A_33_P3418541	0.928337	6.31712e-11	uc003lqp.2	ACTG2
p42366_v4	A_33_P3418541	0.915512	3.63541e-10	XR_429011.1	ACTG2
p24748	A_33_P3418541	0.918069	2.62447e-10	XR_158741.1	ACTG2
p34356_v4	A_33_P3418541	0.904584	1.31537e-09	ENST00000556290.1	ACTG2
p40845_v4	A_33_P3418541	0.935469	2.06226e-11	NR_105059.1	ACTG2
p23079	A_33_P3418541	0.940642	8.42726e-12	TCONS_00010136	ACTG2
p2983	A_33_P3418541	0.926001	8.89064e-11	ENST00000532579.1	ACTG2
p13947	A_33_P3418541	0.92194	1.56965e-10	ENST00000523269.1	ACTG2
p7379	A_33_P3418541	0.904221	1.36913e-09	ENST00000585620.1	ACTG2
p16071	A_33_P3418541	0.912527	5.25135e-10	ENST00000519624.1	ACTG2
p16070	A_33_P3418541	0.912462	5.29313e-10	ENST00000523627.1	ACTG2
p2055	A_33_P3418541	0.944073	4.44933e-12	ENST00000596007.1	ACTG2
p42	A_33_P3418541	0.909798	7.268e-10	ENST00000321336.1	ACTG2
p38725_v4	A_33_P3418541	0.933489	2.84843e-11	ENST00000604855.2	ACTG2
p8345	A_33_P3418541	0.902017	1.73991e-09	ENST00000585999.1	ACTG2
p23943	A_33_P3418541	0.914836	3.95577e-10	TCONS_00014971	ACTG2
p242	A_33_P3418541	0.910501	6.69055e-10	ENST00000445976.1	ACTG2
p2053	A_33_P3418541	0.949609	1.45084e-12	ENST00000437930.3	ACTG2
p13950	A_33_P3418541	0.964678	3.10862e-14	ENST00000522358.1	ACTG2
p13946	A_33_P3418541	0.968553	8.88178e-15	ENST00000512096.1	ACTG2
p13949	A_33_P3418541	0.949954	1.34737e-12	ENST00000518014.1	ACTG2
p13692	A_33_P3418541	0.91462	4.06344e-10	ENST00000508696.1	ACTG2
p7807	A_33_P3418541	0.905378	1.20444e-09	ENST00000581541.1	ACTG2
p6853	A_33_P3418541	0.915238	3.76248e-10	ENST00000591137.1	ACTG2
p13953	A_33_P3418541	0.932336	3.423e-11	ENST00000509909.1	ACTG2
p34554_v4	A_33_P3418541	0.906053	1.11679e-09	ENST00000424210.1	ACTG2
RNA147458|p0562_imsncRNA224	A_33_P3418541	0.90166	1.80785e-09	RNA147458|p0562_imsncRNA224	ACTG2
p23944	A_33_P3418541	0.904413	1.34039e-09	TCONS_00014972	ACTG2
p13952	A_33_P3418541	0.917673	2.76205e-10	ENST00000524265.1	ACTG2
p14824	A_33_P3418541	0.901036	1.9323e-09	ENST00000443837.1	ACTG2
p25759	A_33_P3418541	0.913746	4.52643e-10	uc001kfo.1	ACTG2
p23078	A_33_P3418541	0.924682	1.073e-10	TCONS_00009539	ACTG2
p13951	A_33_P3418541	0.906527	1.05871e-09	ENST00000505340.1	ACTG2
p12768	A_33_P3295261	-0.902519	1.6483e-09	ENST00000503259.1	LMOD1
p27138	A_33_P3295261	0.906274	1.08934e-09	uc.337-	LMOD1
p19731	A_33_P3295261	0.917164	2.94882e-10	TCONS_00023347	LMOD1
p15767	A_33_P3295261	0.928171	6.47484e-11	ENST00000442274.1	LMOD1
p38201_v4	A_33_P3295261	0.927718	6.92264e-11	ENST00000605631.1	LMOD1
p21080	A_33_P3295261	0.949232	1.57208e-12	TCONS_00002691	LMOD1
p41927_v4	A_33_P3295261	0.931618	3.83129e-11	NR_108040.1	LMOD1
p29935	A_33_P3295261	0.911422	5.99734e-10	TCONS_00012778	LMOD1
p1475	A_33_P3295261	0.906533	1.05801e-09	ENST00000454470.1	LMOD1
p38250_v4	A_33_P3295261	0.917373	2.87092e-10	ENST00000608792.1	LMOD1
p42355_v4	A_33_P3295261	0.924591	1.08688e-10	XR_246489.1	LMOD1
p43034_v4	A_33_P3295261	0.901681	1.80382e-09	XR_429551.1	LMOD1
p13932	A_33_P3295261	0.906744	1.03312e-09	ENST00000512571.1	LMOD1
p1332	A_33_P3295261	0.979578	0	ENST00000414927.1	LMOD1
p19896	A_33_P3295261	0.920112	2.00728e-10	TCONS_00024662	LMOD1
p36027_v4	A_33_P3295261	0.906069	1.11474e-09	TCONS_00007181	LMOD1
p10868	A_33_P3295261	0.915426	3.67491e-10	ENST00000416145.1	LMOD1
p29460	A_33_P3295261	0.925678	9.31251e-11	ENST00000456577.1	LMOD1
p28372	A_33_P3295261	0.937109	1.56553e-11	ASO3603	LMOD1
p18910	A_33_P3295261	0.951574	9.45466e-13	TCONS_00020538	LMOD1
p21081	A_33_P3295261	0.936818	1.64504e-11	TCONS_00003621	LMOD1
p21680	A_33_P3295261	0.912357	5.36053e-10	TCONS_00029212	LMOD1
p39004_v4	A_33_P3295261	0.927352	7.30624e-11	ENST00000609062.1	LMOD1
p33701	A_33_P3295261	0.90517	1.23258e-09	NR_024022.1	LMOD1
p29423	A_33_P3295261	0.915861	3.4795e-10	ENST00000602964.1	LMOD1
p10433	A_33_P3295261	0.951084	1.05382e-12	ENST00000561134.1	LMOD1
p36425_v4	A_33_P3295261	0.943478	4.98446e-12	uc009zyj.1	LMOD1
p15068	A_33_P3295261	0.916373	3.26137e-10	ENST00000415502.1	LMOD1
p13948	A_33_P3295261	0.905729	1.1581e-09	ENST00000519898.1	LMOD1
p14307	A_33_P3295261	0.96912	7.32747e-15	ENST00000422227.1	LMOD1
p2662	A_33_P3295261	0.948153	1.97131e-12	ENST00000530418.1	LMOD1
p43828_v4	A_33_P3295261	0.90036	2.07596e-09	XR_430387.1	LMOD1
p738	A_33_P3295261	0.910263	6.88156e-10	ENST00000417120.1	LMOD1
p6498	A_33_P3295261	0.938648	1.20091e-11	ENST00000569990.2	LMOD1
p41110_v4	A_33_P3295261	0.967507	1.26565e-14	XR_428019.1	LMOD1
RNA147034|p0138_imsncRNA220	A_33_P3295261	0.943081	5.37348e-12	RNA147034|p0138_imsncRNA220	LMOD1
p1333	A_33_P3295261	0.990564	0	ENST00000458139.1	LMOD1
p1956	A_33_P3295261	0.919171	2.27304e-10	ENST00000419889.1	LMOD1
p36426_v4	A_33_P3295261	0.909698	7.3535e-10	uc010tbf.1	LMOD1
p24748	A_33_P3295261	0.911878	5.67899e-10	XR_158741.1	LMOD1
p23079	A_33_P3295261	0.915116	3.82042e-10	TCONS_00010136	LMOD1
p41387_v4	A_33_P3295261	0.906225	1.09537e-09	XR_428234.1	LMOD1
p13014	A_33_P3295261	0.914754	3.99655e-10	ENST00000411847.1	LMOD1
p18777	A_33_P3295261	0.95788	2.09832e-13	TCONS_00020283	LMOD1
p18422	A_33_P3295261	0.90623	1.09474e-09	TCONS_00019244	LMOD1
p1608	A_33_P3295261	0.928624	6.05183e-11	ENST00000435271.1	LMOD1
p13947	A_33_P3295261	0.903105	1.54681e-09	ENST00000523269.1	LMOD1
p33981_v4	A_33_P3295261	0.943146	5.30775e-12	ENST00000434879.1	LMOD1
p7379	A_33_P3295261	0.906788	1.02797e-09	ENST00000585620.1	LMOD1
p16071	A_33_P3295261	0.937706	1.4138e-11	ENST00000519624.1	LMOD1
p23273	A_33_P3295261	0.929654	5.18328e-11	TCONS_00012271	LMOD1
p16070	A_33_P3295261	0.927753	6.88769e-11	ENST00000523627.1	LMOD1
p2055	A_33_P3295261	0.928675	6.00571e-11	ENST00000596007.1	LMOD1
p42188_v4	A_33_P3295261	0.952089	8.42437e-13	XR_428874.1	LMOD1
p8345	A_33_P3295261	0.903336	1.50849e-09	ENST00000585999.1	LMOD1
p23943	A_33_P3295261	0.920685	1.85948e-10	TCONS_00014971	LMOD1
p28261	A_33_P3295261	0.955988	3.37064e-13	ASO1907	LMOD1
p242	A_33_P3295261	0.916186	3.33965e-10	ENST00000445976.1	LMOD1
p11562	A_33_P3295261	0.909007	7.96986e-10	ENST00000473876.1	LMOD1
p2053	A_33_P3295261	0.917313	2.89305e-10	ENST00000437930.3	LMOD1
p11563	A_33_P3295261	0.924835	1.05005e-10	ENST00000467794.1	LMOD1
p33794	A_33_P3295261	0.910176	6.95201e-10	uc010ebm.1	LMOD1
p13950	A_33_P3295261	0.90203	1.73744e-09	ENST00000522358.1	LMOD1
p36307_v4	A_33_P3295261	0.902824	1.59482e-09	TCONS_00017326	LMOD1
p42566_v4	A_33_P3295261	0.961093	8.88178e-14	XR_429188.1	LMOD1
p18421	A_33_P3295261	0.913312	4.77375e-10	TCONS_00019858	LMOD1
p7180	A_33_P3295261	0.915941	3.44468e-10	ENST00000577863.1	LMOD1
p13946	A_33_P3295261	0.90019	2.11345e-09	ENST00000512096.1	LMOD1
p23274	A_33_P3295261	0.901057	1.92803e-09	TCONS_00012272	LMOD1
p20261	A_33_P3295261	0.932757	3.20219e-11	TCONS_00025841	LMOD1
p6853	A_33_P3295261	0.934185	2.54583e-11	ENST00000591137.1	LMOD1
p6681	A_33_P3295261	0.911499	5.94278e-10	ENST00000445508.1	LMOD1
RNA147420|p0524_imsncRNA114	A_33_P3295261	0.902618	1.63078e-09	RNA147420|p0524_imsncRNA114	LMOD1
p25600	A_33_P3295261	0.920683	1.86004e-10	NR_039980.1	LMOD1
p6279	A_33_P3295261	0.930651	4.45048e-11	ENST00000535363.1	LMOD1
p42186_v4	A_33_P3295261	0.936958	1.60629e-11	XR_242848.2	LMOD1
p33928	A_33_P3295261	0.918743	2.40421e-10	LIT2102	LMOD1
p24626	A_33_P3295261	0.900525	2.04008e-09	TCONS_00017331	LMOD1
RNA147458|p0562_imsncRNA224	A_33_P3295261	0.911753	5.76441e-10	RNA147458|p0562_imsncRNA224	LMOD1
p23944	A_33_P3295261	0.924575	1.0894e-10	TCONS_00014972	LMOD1
p935	A_33_P3295261	0.927503	7.14553e-11	ENST00000445070.1	LMOD1
p2168	A_33_P3295261	0.917836	2.70466e-10	ENST00000527398.1	LMOD1
p22499	A_33_P3295261	0.910844	6.42415e-10	TCONS_00008794	LMOD1
p29429	A_33_P3295261	0.90317	1.53601e-09	ENST00000506222.2	LMOD1
p15064	A_33_P3295261	0.911075	6.25061e-10	ENST00000446355.2	LMOD1
p25759	A_33_P3295261	0.908262	8.68671e-10	uc001kfo.1	LMOD1
p23945	A_33_P3295261	0.913135	4.87789e-10	TCONS_00015425	LMOD1
RNA95609|RNS_691_137	A_33_P3295261	0.916047	3.39882e-10	RNA95609|RNS_691_137	LMOD1
p20260	A_33_P3295261	0.919179	2.27074e-10	TCONS_00025840	LMOD1
p6682	A_33_P3295261	0.908247	8.70249e-10	ENST00000584772.1	LMOD1
p36713_v4	A_33_P3295261	0.907121	9.89783e-10	ENST00000593846.1	LMOD1
p6031	A_23_P216501	0.90892	8.05068e-10	ENST00000558952.1	TPM2
p19731	A_23_P216501	0.926985	7.70912e-11	TCONS_00023347	TPM2
p15767	A_23_P216501	0.927638	7.00546e-11	ENST00000442274.1	TPM2
p38201_v4	A_23_P216501	0.932899	3.13065e-11	ENST00000605631.1	TPM2
p21080	A_23_P216501	0.938587	1.21374e-11	TCONS_00002691	TPM2
p41927_v4	A_23_P216501	0.949364	1.52856e-12	NR_108040.1	TPM2
p29935	A_23_P216501	0.91774	2.73854e-10	TCONS_00012778	TPM2
p1475	A_23_P216501	0.920584	1.88499e-10	ENST00000454470.1	TPM2
p38250_v4	A_23_P216501	0.950109	1.30318e-12	ENST00000608792.1	TPM2
p24824	A_23_P216501	0.915416	3.67973e-10	XR_132573.2	TPM2
p42355_v4	A_23_P216501	0.907242	9.76316e-10	XR_246489.1	TPM2
p1332	A_23_P216501	0.938037	1.33533e-11	ENST00000414927.1	TPM2
p19896	A_23_P216501	0.901478	1.8435e-09	TCONS_00024662	TPM2
p21681	A_23_P216501	0.92374	1.22475e-10	TCONS_00029005	TPM2
p29460	A_23_P216501	0.936834	1.64038e-11	ENST00000456577.1	TPM2
p41454_v4	A_23_P216501	0.901878	1.76608e-09	XR_242054.1	TPM2
p18910	A_23_P216501	0.95101	1.07092e-12	TCONS_00020538	TPM2
p21081	A_23_P216501	0.940811	8.17479e-12	TCONS_00003621	TPM2
p17342	A_23_P216501	0.903171	1.53577e-09	TCONS_00001380	TPM2
p39004_v4	A_23_P216501	0.91328	4.79234e-10	ENST00000609062.1	TPM2
p29423	A_23_P216501	0.915489	3.64628e-10	ENST00000602964.1	TPM2
p10433	A_23_P216501	0.955985	3.37508e-13	ENST00000561134.1	TPM2
p36425_v4	A_23_P216501	0.967044	1.46549e-14	uc009zyj.1	TPM2
p13948	A_23_P216501	0.912356	5.36118e-10	ENST00000519898.1	TPM2
p14307	A_23_P216501	0.939559	1.02296e-11	ENST00000422227.1	TPM2
p2662	A_23_P216501	0.907534	9.44326e-10	ENST00000530418.1	TPM2
p30124	A_23_P216501	0.900346	2.07904e-09	NR_027038.1	TPM2
p6498	A_23_P216501	0.938789	1.1716e-11	ENST00000569990.2	TPM2
p41110_v4	A_23_P216501	0.933388	2.89528e-11	XR_428019.1	TPM2
RNA147034|p0138_imsncRNA220	A_23_P216501	0.924911	1.03879e-10	RNA147034|p0138_imsncRNA220	TPM2
p3560	A_23_P216501	0.929486	5.31633e-11	ENST00000545239.1	TPM2
p1799	A_23_P216501	0.902567	1.63972e-09	ENST00000441365.2	TPM2
p1333	A_23_P216501	0.930338	4.66986e-11	ENST00000458139.1	TPM2
p36461_v4	A_23_P216501	0.905294	1.21573e-09	uc003lqp.2	TPM2
p36426_v4	A_23_P216501	0.943063	5.39124e-12	uc010tbf.1	TPM2
p42366_v4	A_23_P216501	0.91197	5.61648e-10	XR_429011.1	TPM2
p39159_v4	A_23_P216501	0.943306	5.14944e-12	ENST00000610088.1	TPM2
p23079	A_23_P216501	0.916911	3.04571e-10	TCONS_00010136	TPM2
p2983	A_23_P216501	0.913471	4.6814e-10	ENST00000532579.1	TPM2
p17908	A_23_P216501	0.904665	1.30365e-09	TCONS_00018416	TPM2
p16071	A_23_P216501	0.937291	1.51772e-11	ENST00000519624.1	TPM2
p16070	A_23_P216501	0.928159	6.48555e-11	ENST00000523627.1	TPM2
p42188_v4	A_23_P216501	0.91839	2.51729e-10	XR_428874.1	TPM2
p28261	A_23_P216501	0.911999	5.597e-10	ASO1907	TPM2
p242	A_23_P216501	0.9167	3.12867e-10	ENST00000445976.1	TPM2
p23891	A_23_P216501	0.902991	1.56611e-09	TCONS_00013653	TPM2
p36307_v4	A_23_P216501	0.933199	2.98404e-11	TCONS_00017326	TPM2
p42566_v4	A_23_P216501	0.938585	1.2141e-11	XR_429188.1	TPM2
p4271	A_23_P216501	0.905902	1.13592e-09	ENST00000448806.1	TPM2
p7180	A_23_P216501	0.919072	2.30289e-10	ENST00000577863.1	TPM2
p36309_v4	A_23_P216501	0.91368	4.56327e-10	TCONS_00017328	TPM2
p33677	A_23_P216501	0.911705	5.79795e-10	NR_073085.1	TPM2
p20261	A_23_P216501	0.923184	1.32312e-10	TCONS_00025841	TPM2
p18622	A_23_P216501	0.902274	1.69244e-09	TCONS_00020781	TPM2
p36308_v4	A_23_P216501	0.920189	1.98677e-10	TCONS_00016925	TPM2
p33928	A_23_P216501	0.925166	1.00181e-10	LIT2102	TPM2
p24626	A_23_P216501	0.924536	1.0954e-10	TCONS_00017331	TPM2
RNA147458|p0562_imsncRNA224	A_23_P216501	0.918319	2.54086e-10	RNA147458|p0562_imsncRNA224	TPM2
p17024	A_23_P216501	0.905664	1.16652e-09	ENST00000433061.1	TPM2
p24625	A_23_P216501	0.914117	4.32435e-10	TCONS_00017327	TPM2
p29429	A_23_P216501	0.900229	2.10472e-09	ENST00000506222.2	TPM2
RNA95609|RNS_691_137	A_23_P216501	0.930932	4.26175e-11	RNA95609|RNS_691_137	TPM2
p21861	A_33_P3243399	0.902949	1.57329e-09	TCONS_00007180	SLMAP
p36027_v4	A_33_P3243399	0.929925	4.97373e-11	TCONS_00007181	SLMAP
p4126	A_33_P3243399	0.92019	1.98662e-10	ENST00000435037.1	SLMAP
p33899	A_33_P3228435	-0.932592	3.28719e-11	HIT000299623	FXYD1
p33881	A_24_P206776	0.902842	1.59175e-09	HIT000255354	CRYAB
p7660	A_23_P144778	0.931647	3.81397e-11	ENST00000581072.1	CKMT2
p40447_v4	A_33_P3234859	0.902776	1.60304e-09	XR_427582.1	UTRN
p33374	A_33_P3234859	0.915827	3.49443e-10	ENST00000561504.1	UTRN
p13971	A_33_P3234859	0.92866	6.01972e-11	ENST00000518425.1	UTRN
p33413	A_33_P3234859	0.906812	1.0252e-09	ENST00000553909.1	UTRN
p43869_v4	A_33_P3234859	0.916233	3.31998e-10	XR_430433.1	UTRN
p33804	A_33_P3234859	0.901993	1.74452e-09	uc021wea.1	UTRN
p2494	A_33_P3234859	0.912446	5.30329e-10	ENST00000527589.1	UTRN
p15068	A_33_P3234859	0.90155	1.82929e-09	ENST00000415502.1	UTRN
p38201_v4	A_24_P70183	0.910771	6.4807e-10	ENST00000605631.1	MYH11
p21080	A_24_P70183	0.946182	2.94431e-12	TCONS_00002691	MYH11
p41927_v4	A_24_P70183	0.934319	2.49103e-11	NR_108040.1	MYH11
p38250_v4	A_24_P70183	0.934566	2.3926e-11	ENST00000608792.1	MYH11
p7806	A_24_P70183	0.902905	1.5809e-09	ENST00000578740.1	MYH11
p29145	A_24_P70183	0.909109	7.87599e-10	ENST00000560208.1	MYH11
p1332	A_24_P70183	0.935752	1.96745e-11	ENST00000414927.1	MYH11
p19896	A_24_P70183	0.911497	5.94367e-10	TCONS_00024662	MYH11
p10868	A_24_P70183	0.906053	1.11678e-09	ENST00000416145.1	MYH11
p21681	A_24_P70183	0.944464	4.1267e-12	TCONS_00029005	MYH11
p29460	A_24_P70183	0.913899	4.44187e-10	ENST00000456577.1	MYH11
p18910	A_24_P70183	0.958579	1.74971e-13	TCONS_00020538	MYH11
p21081	A_24_P70183	0.932739	3.21136e-11	TCONS_00003621	MYH11
p21680	A_24_P70183	0.903676	1.45344e-09	TCONS_00029212	MYH11
p39004_v4	A_24_P70183	0.919167	2.27435e-10	ENST00000609062.1	MYH11
p34940_v4	A_24_P70183	0.902803	1.5985e-09	ENST00000419881.1	MYH11
p10433	A_24_P70183	0.953845	5.63105e-13	ENST00000561134.1	MYH11
p36425_v4	A_24_P70183	0.953384	6.27054e-13	uc009zyj.1	MYH11
p14307	A_24_P70183	0.956793	2.76223e-13	ENST00000422227.1	MYH11
p2662	A_24_P70183	0.909609	7.43058e-10	ENST00000530418.1	MYH11
p6406	A_24_P70183	0.905665	1.16639e-09	ENST00000570241.2	MYH11
p6498	A_24_P70183	0.938783	1.17293e-11	ENST00000569990.2	MYH11
p41110_v4	A_24_P70183	0.951589	9.42135e-13	XR_428019.1	MYH11
p1799	A_24_P70183	0.902768	1.60447e-09	ENST00000441365.2	MYH11
p1333	A_24_P70183	0.916955	3.02891e-10	ENST00000458139.1	MYH11
p36426_v4	A_24_P70183	0.921765	1.60747e-10	uc010tbf.1	MYH11
p39159_v4	A_24_P70183	0.913896	4.44399e-10	ENST00000610088.1	MYH11
RNA147301|p0405_imsncRNA820	A_24_P70183	0.91943	2.197e-10	RNA147301|p0405_imsncRNA820	MYH11
p16071	A_24_P70183	0.924493	1.10207e-10	ENST00000519624.1	MYH11
p16070	A_24_P70183	0.915046	3.85372e-10	ENST00000523627.1	MYH11
p33749	A_24_P70183	0.90166	1.80788e-09	uc021pna.1	MYH11
p42188_v4	A_24_P70183	0.914653	4.04688e-10	XR_428874.1	MYH11
p33624	A_24_P70183	0.924884	1.04283e-10	TCONS_00026176	MYH11
p242	A_24_P70183	0.919324	2.22799e-10	ENST00000445976.1	MYH11
p2782	A_24_P70183	0.90771	9.25544e-10	ENST00000540307.1	MYH11
p36307_v4	A_24_P70183	0.905885	1.1381e-09	TCONS_00017326	MYH11
p42566_v4	A_24_P70183	0.935819	1.94562e-11	XR_429188.1	MYH11
p7180	A_24_P70183	0.907932	9.02336e-10	ENST00000577863.1	MYH11
p33677	A_24_P70183	0.907057	9.9707e-10	NR_073085.1	MYH11
p20261	A_24_P70183	0.929893	4.99814e-11	TCONS_00025841	MYH11
p6681	A_24_P70183	0.909239	7.75819e-10	ENST00000445508.1	MYH11
p33928	A_24_P70183	0.953646	5.89973e-13	LIT2102	MYH11
p24626	A_24_P70183	0.914603	4.072e-10	TCONS_00017331	MYH11
p24625	A_24_P70183	0.900717	1.99887e-09	TCONS_00017327	MYH11
RNA95609|RNS_691_137	A_24_P70183	0.908654	8.30312e-10	RNA95609|RNS_691_137	MYH11
p20260	A_24_P70183	0.909644	7.39997e-10	TCONS_00025840	MYH11
p27150	A_23_P206920	0.906678	1.04086e-09	uc.337+	MYH11
p21080	A_23_P206920	0.945836	3.15392e-12	TCONS_00002691	MYH11
p41927_v4	A_23_P206920	0.936913	1.61871e-11	NR_108040.1	MYH11
p38250_v4	A_23_P206920	0.925265	9.87821e-11	ENST00000608792.1	MYH11
p7806	A_23_P206920	0.903153	1.53875e-09	ENST00000578740.1	MYH11
p29145	A_23_P206920	0.916626	3.15841e-10	ENST00000560208.1	MYH11
p1332	A_23_P206920	0.938173	1.30418e-11	ENST00000414927.1	MYH11
p19896	A_23_P206920	0.915412	3.68136e-10	TCONS_00024662	MYH11
p10868	A_23_P206920	0.911328	6.06501e-10	ENST00000416145.1	MYH11
p21681	A_23_P206920	0.946689	2.65965e-12	TCONS_00029005	MYH11
p29460	A_23_P206920	0.922336	1.4871e-10	ENST00000456577.1	MYH11
p28372	A_23_P206920	0.904383	1.3448e-09	ASO3603	MYH11
p18910	A_23_P206920	0.954071	5.34239e-13	TCONS_00020538	MYH11
p21081	A_23_P206920	0.932499	3.33578e-11	TCONS_00003621	MYH11
p17342	A_23_P206920	0.900441	2.05817e-09	TCONS_00001380	MYH11
p21680	A_23_P206920	0.908582	8.37282e-10	TCONS_00029212	MYH11
p39004_v4	A_23_P206920	0.919616	2.14383e-10	ENST00000609062.1	MYH11
p34940_v4	A_23_P206920	0.900196	2.11215e-09	ENST00000419881.1	MYH11
p10433	A_23_P206920	0.943157	5.2971e-12	ENST00000561134.1	MYH11
p36425_v4	A_23_P206920	0.94341	5.04929e-12	uc009zyj.1	MYH11
p14307	A_23_P206920	0.955664	3.65041e-13	ENST00000422227.1	MYH11
p2662	A_23_P206920	0.902631	1.62841e-09	ENST00000530418.1	MYH11
p6406	A_23_P206920	0.913937	4.42142e-10	ENST00000570241.2	MYH11
p6498	A_23_P206920	0.932815	3.17288e-11	ENST00000569990.2	MYH11
p41110_v4	A_23_P206920	0.949553	1.46838e-12	XR_428019.1	MYH11
p1799	A_23_P206920	0.902906	1.58062e-09	ENST00000441365.2	MYH11
p1333	A_23_P206920	0.920804	1.83014e-10	ENST00000458139.1	MYH11
p1956	A_23_P206920	0.917912	2.67829e-10	ENST00000419889.1	MYH11
p36426_v4	A_23_P206920	0.908022	8.93018e-10	uc010tbf.1	MYH11
p41387_v4	A_23_P206920	0.901046	1.9303e-09	XR_428234.1	MYH11
RNA147301|p0405_imsncRNA820	A_23_P206920	0.920087	2.0141e-10	RNA147301|p0405_imsncRNA820	MYH11
p16071	A_23_P206920	0.908829	8.13684e-10	ENST00000519624.1	MYH11
p33749	A_23_P206920	0.921047	1.77125e-10	uc021pna.1	MYH11
p42188_v4	A_23_P206920	0.916861	3.06514e-10	XR_428874.1	MYH11
p33624	A_23_P206920	0.918604	2.44811e-10	TCONS_00026176	MYH11
p242	A_23_P206920	0.90237	1.675e-09	ENST00000445976.1	MYH11
p2782	A_23_P206920	0.930873	4.30085e-11	ENST00000540307.1	MYH11
p42566_v4	A_23_P206920	0.93108	4.16553e-11	XR_429188.1	MYH11
p20261	A_23_P206920	0.92794	6.69962e-11	TCONS_00025841	MYH11
p6681	A_23_P206920	0.916885	3.05574e-10	ENST00000445508.1	MYH11
p33928	A_23_P206920	0.950869	1.10445e-12	LIT2102	MYH11
RNA95609|RNS_691_137	A_23_P206920	0.900477	2.05047e-09	RNA95609|RNS_691_137	MYH11
p20260	A_23_P206920	0.90524	1.22309e-09	TCONS_00025840	MYH11
p21080	A_24_P319923	0.917173	2.94528e-10	TCONS_00002691	MYLK
p41927_v4	A_24_P319923	0.90466	1.30429e-09	NR_108040.1	MYLK
p1332	A_24_P319923	0.938903	1.14835e-11	ENST00000414927.1	MYLK
p10868	A_24_P319923	0.913577	4.62135e-10	ENST00000416145.1	MYLK
p21681	A_24_P319923	0.944907	3.78608e-12	TCONS_00029005	MYLK
p29460	A_24_P319923	0.931183	4.09974e-11	ENST00000456577.1	MYLK
p28372	A_24_P319923	0.906321	1.08359e-09	ASO3603	MYLK
p3497	A_24_P319923	0.903356	1.50521e-09	ENST00000541871.1	MYLK
p18910	A_24_P319923	0.942763	5.70477e-12	TCONS_00020538	MYLK
p21680	A_24_P319923	0.919382	2.21096e-10	TCONS_00029212	MYLK
p39004_v4	A_24_P319923	0.936972	1.60243e-11	ENST00000609062.1	MYLK
p5066	A_24_P319923	0.909719	7.33506e-10	ENST00000568033.1	MYLK
p34940_v4	A_24_P319923	0.906637	1.04563e-09	ENST00000419881.1	MYLK
p10433	A_24_P319923	0.965024	2.79776e-14	ENST00000561134.1	MYLK
p36425_v4	A_24_P319923	0.950646	1.15996e-12	uc009zyj.1	MYLK
p14307	A_24_P319923	0.945984	3.06244e-12	ENST00000422227.1	MYLK
p2662	A_24_P319923	0.914797	3.97503e-10	ENST00000530418.1	MYLK
p6406	A_24_P319923	0.928384	6.27232e-11	ENST00000570241.2	MYLK
p10866	A_24_P319923	0.903923	1.41465e-09	ENST00000362077.4	MYLK
p6498	A_24_P319923	0.916132	3.36269e-10	ENST00000569990.2	MYLK
p41110_v4	A_24_P319923	0.937446	1.47804e-11	XR_428019.1	MYLK
p3560	A_24_P319923	0.904401	1.34224e-09	ENST00000545239.1	MYLK
p1799	A_24_P319923	0.90234	1.6804e-09	ENST00000441365.2	MYLK
p1333	A_24_P319923	0.91343	4.70521e-10	ENST00000458139.1	MYLK
p1956	A_24_P319923	0.90765	9.31942e-10	ENST00000419889.1	MYLK
p36426_v4	A_24_P319923	0.913335	4.75995e-10	uc010tbf.1	MYLK
p261	A_24_P319923	0.902672	1.62127e-09	ENST00000455929.1	MYLK
p39159_v4	A_24_P319923	0.91989	2.06728e-10	ENST00000610088.1	MYLK
RNA147301|p0405_imsncRNA820	A_24_P319923	0.906621	1.04756e-09	RNA147301|p0405_imsncRNA820	MYLK
p15846	A_24_P319923	0.91452	4.11449e-10	ENST00000523862.1	MYLK
p16071	A_24_P319923	0.916429	3.23853e-10	ENST00000519624.1	MYLK
p16070	A_24_P319923	0.910238	6.90178e-10	ENST00000523627.1	MYLK
p33749	A_24_P319923	0.916635	3.1547e-10	uc021pna.1	MYLK
p42188_v4	A_24_P319923	0.901928	1.7567e-09	XR_428874.1	MYLK
p33624	A_24_P319923	0.933693	2.75682e-11	TCONS_00026176	MYLK
p242	A_24_P319923	0.907138	9.87926e-10	ENST00000445976.1	MYLK
p11563	A_24_P319923	0.914854	3.94716e-10	ENST00000467794.1	MYLK
p2782	A_24_P319923	0.935599	2.01816e-11	ENST00000540307.1	MYLK
p36307_v4	A_24_P319923	0.92692	7.78257e-11	TCONS_00017326	MYLK
p42566_v4	A_24_P319923	0.953819	5.66658e-13	XR_429188.1	MYLK
p7180	A_24_P319923	0.902781	1.60224e-09	ENST00000577863.1	MYLK
p36309_v4	A_24_P319923	0.918029	2.63826e-10	TCONS_00017328	MYLK
p20261	A_24_P319923	0.929392	5.39275e-11	TCONS_00025841	MYLK
p6681	A_24_P319923	0.906827	1.02341e-09	ENST00000445508.1	MYLK
p36308_v4	A_24_P319923	0.91609	3.3803e-10	TCONS_00016925	MYLK
p33928	A_24_P319923	0.945557	3.33289e-12	LIT2102	MYLK
p24626	A_24_P319923	0.940192	9.13913e-12	TCONS_00017331	MYLK
p28791	A_24_P319923	0.913423	4.70916e-10	LIT2094	MYLK
p17024	A_24_P319923	0.919748	2.10673e-10	ENST00000433061.1	MYLK
p24625	A_24_P319923	0.920173	1.99105e-10	TCONS_00017327	MYLK
RNA95609|RNS_691_137	A_24_P319923	0.919229	2.25574e-10	RNA95609|RNS_691_137	MYLK
p20260	A_24_P319923	0.904909	1.26884e-09	TCONS_00025840	MYLK
p16167	A_24_P319923	0.910893	6.38743e-10	ENST00000521930.1	MYLK
p15697	A_24_P319923	0.92065	1.86835e-10	ENST00000426023.1	MYLK
p7660	A_23_P110764	0.936248	1.81095e-11	ENST00000581072.1	MYOT
p10151	A_23_P110764	0.947561	2.22711e-12	ENST00000590932.1	MYOT
p10141	A_23_P110764	0.930291	4.7037e-11	ENST00000588257.1	MYOT
p10140	A_23_P110764	0.924066	1.17018e-10	ENST00000589842.1	MYOT
p10127	A_23_P110764	0.945605	3.3018e-12	ENST00000419746.1	MYOT
p10154	A_23_P110764	0.95475	4.54969e-13	ENST00000589234.1	MYOT
p10153	A_23_P110764	0.958053	2.00728e-13	ENST00000589907.1	MYOT
p37313_v4	A_23_P110764	0.926533	8.23257e-11	ENST00000610005.1	MYOT
p10143	A_23_P110764	0.935338	2.1072e-11	ENST00000591466.1	MYOT
p28780	A_23_P110764	0.908336	8.61388e-10	LIT2069	MYOT
p10135	A_23_P110764	0.961506	7.92699e-14	ENST00000591332.1	MYOT
p10152	A_23_P110764	0.958559	1.76081e-13	ENST00000590743.1	MYOT
p10162	A_23_P110764	0.92387	1.20277e-10	ENST00000578746.1	MYOT
p10158	A_23_P110764	0.92992	4.9774e-11	ENST00000431752.1	MYOT
p7661	A_23_P110764	0.931919	3.65519e-11	ENST00000581613.1	MYOT
p3870	A_23_P110764	0.908623	8.33317e-10	ENST00000548506.1	MYOT
p37316_v4	A_23_P110764	0.937824	1.38525e-11	ENST00000604215.1	MYOT
p10128	A_23_P110764	0.948362	1.88716e-12	ENST00000589434.1	MYOT
p10156	A_23_P110764	0.914642	4.05274e-10	ENST00000589487.1	MYOT
p34845_v4	A_23_P110764	0.948977	1.6589e-12	ENST00000585358.1	MYOT
p10159	A_23_P110764	0.908248	8.70139e-10	ENST00000590024.1	MYOT
p10130	A_23_P110764	0.925237	9.91747e-11	ENST00000588804.1	MYOT
p10139	A_23_P110764	0.921326	1.70586e-10	ENST00000592182.1	MYOT
p10144	A_23_P110764	0.926774	7.94949e-11	ENST00000588244.1	MYOT
p10132	A_23_P110764	0.931899	3.66622e-11	ENST00000590040.1	MYOT
p10134	A_23_P110764	0.929915	4.98184e-11	ENST00000592600.1	MYOT
p10146	A_23_P110764	0.915645	3.57524e-10	ENST00000586831.1	MYOT
p10136	A_23_P110764	0.91786	2.69641e-10	ENST00000592750.1	MYOT
p13419	A_23_P110764	0.90016	2.12028e-09	ENST00000508281.1	MYOT
p19731	A_23_P210425	0.908881	8.08723e-10	TCONS_00023347	MYL9
p21080	A_23_P210425	0.908815	8.1495e-10	TCONS_00002691	MYL9
p1332	A_23_P210425	0.940494	8.6553e-12	ENST00000414927.1	MYL9
p10868	A_23_P210425	0.912961	4.98189e-10	ENST00000416145.1	MYL9
p21681	A_23_P210425	0.908137	8.81287e-10	TCONS_00029005	MYL9
p29460	A_23_P210425	0.912574	5.22135e-10	ENST00000456577.1	MYL9
p18910	A_23_P210425	0.948214	1.94644e-12	TCONS_00020538	MYL9
p21081	A_23_P210425	0.911827	5.71343e-10	TCONS_00003621	MYL9
p21680	A_23_P210425	0.920578	1.88627e-10	TCONS_00029212	MYL9
p39004_v4	A_23_P210425	0.95149	9.63229e-13	ENST00000609062.1	MYL9
p34940_v4	A_23_P210425	0.925519	9.52751e-11	ENST00000419881.1	MYL9
p10433	A_23_P210425	0.986162	0	ENST00000561134.1	MYL9
p36425_v4	A_23_P210425	0.947993	2.03748e-12	uc009zyj.1	MYL9
p14307	A_23_P210425	0.939764	9.865e-12	ENST00000422227.1	MYL9
p2662	A_23_P210425	0.939927	9.58167e-12	ENST00000530418.1	MYL9
p6406	A_23_P210425	0.92088	1.81159e-10	ENST00000570241.2	MYL9
p41110_v4	A_23_P210425	0.934454	2.43676e-11	XR_428019.1	MYL9
RNA147034|p0138_imsncRNA220	A_23_P210425	0.914666	4.04026e-10	RNA147034|p0138_imsncRNA220	MYL9
p3560	A_23_P210425	0.902816	1.59625e-09	ENST00000545239.1	MYL9
p1333	A_23_P210425	0.927025	7.66465e-11	ENST00000458139.1	MYL9
p36426_v4	A_23_P210425	0.911641	5.84255e-10	uc010tbf.1	MYL9
p39159_v4	A_23_P210425	0.918908	2.35301e-10	ENST00000610088.1	MYL9
p18422	A_23_P210425	0.926007	8.88301e-11	TCONS_00019244	MYL9
p15846	A_23_P210425	0.921616	1.64038e-10	ENST00000523862.1	MYL9
p16071	A_23_P210425	0.93867	1.19622e-11	ENST00000519624.1	MYL9
p23273	A_23_P210425	0.905864	1.14067e-09	TCONS_00012271	MYL9
p16070	A_23_P210425	0.933772	2.72165e-11	ENST00000523627.1	MYL9
p42188_v4	A_23_P210425	0.9079	9.056e-10	XR_428874.1	MYL9
p33624	A_23_P210425	0.918239	2.56727e-10	TCONS_00026176	MYL9
p242	A_23_P210425	0.928268	6.38163e-11	ENST00000445976.1	MYL9
p11563	A_23_P210425	0.909526	7.50261e-10	ENST00000467794.1	MYL9
p2782	A_23_P210425	0.908314	8.63556e-10	ENST00000540307.1	MYL9
p36307_v4	A_23_P210425	0.945672	3.25784e-12	TCONS_00017326	MYL9
p42566_v4	A_23_P210425	0.965651	2.30926e-14	XR_429188.1	MYL9
p18421	A_23_P210425	0.921814	1.59686e-10	TCONS_00019858	MYL9
p36309_v4	A_23_P210425	0.942101	6.45306e-12	TCONS_00017328	MYL9
p20261	A_23_P210425	0.91565	3.57312e-10	TCONS_00025841	MYL9
p36308_v4	A_23_P210425	0.936442	1.75278e-11	TCONS_00016925	MYL9
p42186_v4	A_23_P210425	0.906237	1.09387e-09	XR_242848.2	MYL9
p33928	A_23_P210425	0.957965	2.05169e-13	LIT2102	MYL9
p24626	A_23_P210425	0.954689	4.61631e-13	TCONS_00017331	MYL9
RNA147458|p0562_imsncRNA224	A_23_P210425	0.909811	7.25677e-10	RNA147458|p0562_imsncRNA224	MYL9
p17024	A_23_P210425	0.945953	3.08176e-12	ENST00000433061.1	MYL9
p24625	A_23_P210425	0.942439	6.06093e-12	TCONS_00017327	MYL9
p2168	A_23_P210425	0.924007	1.17995e-10	ENST00000527398.1	MYL9
p29429	A_23_P210425	0.908981	7.99421e-10	ENST00000506222.2	MYL9
RNA95609|RNS_691_137	A_23_P210425	0.942167	6.37534e-12	RNA95609|RNS_691_137	MYL9
p20260	A_23_P210425	0.909707	7.34532e-10	TCONS_00025840	MYL9
p15697	A_23_P210425	0.919007	2.32248e-10	ENST00000426023.1	MYL9
RNA147612|p0716_imsncRNA489	A_23_P112289	0.92667	8.07101e-11	RNA147612|p0716_imsncRNA489	TMOD1
p1332	A_23_P143817	0.935201	2.15561e-11	ENST00000414927.1	MYLK
p39004_v4	A_23_P143817	0.917102	2.97228e-10	ENST00000609062.1	MYLK
p10433	A_23_P143817	0.963046	5.10703e-14	ENST00000561134.1	MYLK
p36425_v4	A_23_P143817	0.904909	1.26883e-09	uc009zyj.1	MYLK
p14307	A_23_P143817	0.940906	8.03491e-12	ENST00000422227.1	MYLK
p2662	A_23_P143817	0.908469	8.48281e-10	ENST00000530418.1	MYLK
p6406	A_23_P143817	0.911843	5.70268e-10	ENST00000570241.2	MYLK
p10866	A_23_P143817	0.902013	1.7407e-09	ENST00000362077.4	MYLK
p41110_v4	A_23_P143817	0.932795	3.18261e-11	XR_428019.1	MYLK
p1333	A_23_P143817	0.910718	6.5215e-10	ENST00000458139.1	MYLK
p15846	A_23_P143817	0.921391	1.691e-10	ENST00000523862.1	MYLK
p16071	A_23_P143817	0.90794	9.01444e-10	ENST00000519624.1	MYLK
p23273	A_23_P143817	0.916085	3.3828e-10	TCONS_00012271	MYLK
p16070	A_23_P143817	0.907085	9.93954e-10	ENST00000523627.1	MYLK
p33624	A_23_P143817	0.927942	6.69762e-11	TCONS_00026176	MYLK
p2782	A_23_P143817	0.937912	1.36446e-11	ENST00000540307.1	MYLK
p19658	A_23_P143817	0.922113	1.53312e-10	TCONS_00023807	MYLK
p36307_v4	A_23_P143817	0.909126	7.86064e-10	TCONS_00017326	MYLK
p42566_v4	A_23_P143817	0.955794	3.53495e-13	XR_429188.1	MYLK
p36309_v4	A_23_P143817	0.920346	1.94573e-10	TCONS_00017328	MYLK
p20261	A_23_P143817	0.916153	3.35382e-10	TCONS_00025841	MYLK
p6681	A_23_P143817	0.90028	2.09348e-09	ENST00000445508.1	MYLK
p36308_v4	A_23_P143817	0.904354	1.3492e-09	TCONS_00016925	MYLK
p33928	A_23_P143817	0.926178	8.66613e-11	LIT2102	MYLK
p2271	A_23_P143817	0.920056	2.02237e-10	ENST00000501541.1	MYLK
p24626	A_23_P143817	0.942198	6.33893e-12	TCONS_00017331	MYLK
p5367	A_23_P143817	0.917853	2.69897e-10	ENST00000555332.1	MYLK
p28791	A_23_P143817	0.924943	1.03417e-10	LIT2094	MYLK
p6299	A_23_P143817	0.916626	3.15855e-10	ENST00000577048.1	MYLK
p17024	A_23_P143817	0.939538	1.0268e-11	ENST00000433061.1	MYLK
p24625	A_23_P143817	0.921135	1.75052e-10	TCONS_00017327	MYLK
p2168	A_23_P143817	0.931404	3.96119e-11	ENST00000527398.1	MYLK
RNA95609|RNS_691_137	A_23_P143817	0.913654	4.57791e-10	RNA95609|RNS_691_137	MYLK
p20260	A_23_P143817	0.922314	1.49156e-10	TCONS_00025840	MYLK
p16167	A_23_P143817	0.919634	2.13867e-10	ENST00000521930.1	MYLK
p15697	A_23_P143817	0.941234	7.5695e-12	ENST00000426023.1	MYLK
p25504	A_23_P143817	0.923846	1.20682e-10	XR_132555.3	MYLK
p33749	A_33_P3234855	0.900344	2.07943e-09	uc021pna.1	UTRN
p11402	A_33_P3234855	0.906458	1.06706e-09	ENST00000479588.1	UTRN
p42	A_33_P3218960	0.90482	1.2815e-09	ENST00000321336.1	CACNA1H
RNA147458|p0562_imsncRNA224	A_33_P3218960	0.909399	7.61512e-10	RNA147458|p0562_imsncRNA224	CACNA1H
RNA95240|RNS_322_180	A_33_P3218960	0.926249	8.57772e-11	RNA95240|RNS_322_180	CACNA1H
p42976_v4	A_23_P39955	0.908972	8.00283e-10	XR_429511.1	ACTG2
p16071	A_23_P39955	0.907428	9.55831e-10	ENST00000519624.1	ACTG2
p16070	A_23_P39955	0.913275	4.7952e-10	ENST00000523627.1	ACTG2
p242	A_23_P39955	0.910102	7.01267e-10	ENST00000445976.1	ACTG2
p18421	A_23_P39955	0.90364	1.45924e-09	TCONS_00019858	ACTG2
RNA147458|p0562_imsncRNA224	A_23_P39955	0.905953	1.12943e-09	RNA147458|p0562_imsncRNA224	ACTG2
p29429	A_23_P39955	0.903993	1.40387e-09	ENST00000506222.2	ACTG2
RNA95609|RNS_691_137	A_23_P39955	0.940525	8.60689e-12	RNA95609|RNS_691_137	ACTG2
p39004_v4	A_33_P3335966	0.904455	1.3342e-09	ENST00000609062.1	TPM1
p10433	A_33_P3335966	0.92377	1.21962e-10	ENST00000561134.1	TPM1
p36425_v4	A_33_P3335966	0.901689	1.80237e-09	uc009zyj.1	TPM1
p36307_v4	A_33_P3335966	0.928568	6.10321e-11	TCONS_00017326	TPM1
p42566_v4	A_33_P3335966	0.912892	5.02412e-10	XR_429188.1	TPM1
p36309_v4	A_33_P3335966	0.922455	1.46304e-10	TCONS_00017328	TPM1
p36308_v4	A_33_P3335966	0.918188	2.58422e-10	TCONS_00016925	TPM1
p33928	A_33_P3335966	0.938492	1.23392e-11	LIT2102	TPM1
p24626	A_33_P3335966	0.939008	1.12756e-11	TCONS_00017331	TPM1
p17024	A_33_P3335966	0.929727	5.12621e-11	ENST00000433061.1	TPM1
p24625	A_33_P3335966	0.927192	7.47922e-11	TCONS_00017327	TPM1
RNA95609|RNS_691_137	A_33_P3335966	0.912316	5.38727e-10	RNA95609|RNS_691_137	TPM1

## Sheet: Gene Symbol
lncRNA_ProbeName	known lncRNA name
p1
p10
p10004
p10006
p10010	AJ239322.3
p10012
p10015
p10017
p10019
p10024
p10028
p10033
p10036
p10038
p10040	ZEB2-AS1
p10041	ZEB2-AS1
p10045
p10047
p10048
p10049
p10050
p10055
p10056
p10058
p10059
p10060
p10061
p10062
p10063
p10064
p10066
p10067
p10069
p1007	ZRANB2-AS1
p10070
p10072
p10073
p10082
p10086
p10088
p10090
p10091
p10093
p10098
p10102
p10108
p10110
p10111
p10114
p10115
p10118
p10119
p1012	ZRANB2-AS2
p10120
p10121
p10123
p10124
p10125
p10126
p10127	TTN-AS1
p10128	TTN-AS1
p10129	TTN-AS1
p10130	TTN-AS1
p10131	TTN-AS1
p10132	TTN-AS1
p10133	TTN-AS1
p10134	TTN-AS1
p10135	TTN-AS1
p10136	TTN-AS1
p10137	TTN-AS1
p10138	TTN-AS1
p10139	TTN-AS1
p10140	TTN-AS1
p10141	TTN-AS1
p10142	TTN-AS1
p10143	TTN-AS1
p10144	TTN-AS1
p10145	TTN-AS1
p10146	TTN-AS1
p10147	TTN-AS1
p10148	TTN-AS1
p10149	TTN-AS1
p10151	TTN-AS1
p10152	TTN-AS1
p10153	TTN-AS1
p10154	TTN-AS1
p10155	TTN-AS1
p10156	TTN-AS1
p10157	TTN-AS1
p10158	TTN-AS1
p10159
p10160	TTN-AS1
p10161	TTN-AS1
p10162	TTN-AS1
p10163	TTN-AS1
p10173
p10174
p10176
p10177	OSGEPL1-AS1
p10178	OSGEPL1-AS1
p10179	OSGEPL1-AS1
p1018	ZRANB2-AS2
p10180
p10183
p10184
p10187
p1019	ZRANB2-AS2
p10194
p102	PINK1-AS
p10201	SATB2-AS1
p10204	SATB2-AS1
p10210
p10211
p10212
p10213
p10216
p10218
p10219
p1022	ZRANB2-AS2
p10221
p10224
p10225
p10226
p10228
p10229
p1023
p10232
p10241
p10243
p10247
p10252
p10253
p10254
p10255
p10257
p10258
p10259	LINC00608
p10264
p10267
p10268
p10277
p10280
p10281
p10282
p10283
p10284
p10285
p10287
p10288
p10289
p10290
p10291
p10294
p10300	AGAP1-IT1
p10301
p10305
p10307
p10308
p10309
p10314
p10317
p10319
p10320
p10321
p10322
p10324
p10331	LINC00658
p10332	LINC00654
p10333	LINC00654
p10334
p10335
p10338
p10344	SNAP25-AS1
p10347
p10351
p10356	MACROD2-AS1
p10360
p10363
p10368
p10369
p10377	LINC00237
p1038
p10380
p10387
p10394
p10396
p10399
p1040
p10408
p10409	HM13-AS1
p10410
p10411
p10412
p10414
p10415
p10416
p10417
p10418
p10420	ITCH-AS1
p10422	MMP24-AS1
p10423	MMP24-AS1
p10424	MMP24-AS1
p10425	MMP24-AS1
p10426	MMP24-AS1
p10428	LINC00657
p10431
p10432
p10433
p10434
p10435
p10438
p10439
p10440	SNORA71B
p10441	SNORA71A
p10442
p10446
p1045
p10454
p10462
p10473
p10476
p10477
p1048
p10480	hsa-mir-296
p10481	GNAS-AS1
p10483
p10490
p10493
p10496	C20orf166-AS1
p10497	C20orf166-AS1
p105
p1050
p10500	LINC00686
p10506
p10507
p10508
p10509	SDCBP2-AS1
p1051
p10510
p10513
p10514	SNORD56
p10515	SNORD57
p10517	UBOX5-AS1
p1052
p10520
p10523
p10528	PLCB1-IT1
p10529	PLCB1-IT1
p10530
p10534
p10537
p10538
p10539
p1054
p10540
p10542	PLK1S1
p10543	PLK1S1
p10545
p10546	NKX2-2-AS1
p1055
p10552
p10553
p10554
p10555
p10557	LINC00028
p10558	HM13-IT1
p10559
p1056
p10560
p10561
p10562
p10564
p10567
p10568	ITCH-IT1
p10571
p10573
p10574	SNHG11
p10575	SNHG11
p10576
p10582
p10586
p10587
p10588
p10591
p10592	CTD-2653D5.1
p10594
p10597	LINC00494
p10598	ZFAS1
p10599	ZFAS1
p106
p1060
p10600	ZFAS1
p10607
p1061
p10617
p1062
p10620
p10625
p10626
p10627
p10629
p10632	APCDD1L-AS1
p10635	APCDD1L-AS1
p10636	APCDD1L-AS1
p10639
p10641
p10643
p10649
p1065
p10656
p10658
p10659	LINC00176
p10660
p10661	LINC00266-1
p10662	LINC00266-1
p10663	AP001464.4
p10666	AF127936.7
p1067
p10670	AP001172.2
p10671	AP001172.3
p10672	AP000962.2
p10674	AF212831.2
p10676	C21orf91-OT1
p10684	AP000946.2
p10694	AP000959.2
p10704	AP000233.4
p10708	LINC00515
p10714	AF129075.5
p10715	AF124730.4
p10716	BACH1-AS1
p1072	DPYD-AS1
p10723	LINC00846
p10727	AP000295.7
p10728	AP000302.58
p10729	AP000304.2
p10732	AF015720.3
p10734	AP000688.14
p10736	AP000697.6
p10737	HLCS-IT1
p10744	AP001044.2
p10746	AF064858.8
p10747	AF064858.11
p10748	BRWD1-IT1
p10755	AP001610.9
p10758	AP001625.6
p1076
p10762	AP001628.7
p10763	AP001628.6
p10765	LINC00322
p10768	LINC00313
p10770	AP001053.11
p10772	AP001053.11
p10773	AP001053.11
p10775	AP001055.6
p10778	AP001065.2
p1078
p10786	BX322559.3
p10787	COL18A1-AS2
p10788	AL592528.1
p10789	AP001471.1
p1079
p10792	AP001347.6
p10794	AF127936.5
p10796	AF127577.10
p10797	AF127577.11
p10799	LINC00478
p108
p1080
p10800	LINC00478
p10801	LINC00478
p10802	LINC00478
p10803	LINC00478
p10804	LINC00478
p10805	LINC00478
p10806	LINC00478
p10807	LINC00478
p10808	LINC00478
p1081
p10813	AF241725.4
p10817	AP000705.7
p1082
p10825	AP000235.2
p10828	MIR155HG
p10830	AP001442.2
p10832	AP001596.6
p10835	AP001597.1
p10836	AP001597.1
p10837	AP001596.6
p10838	AP001601.2
p10840	AP001607.1
p10842	AJ006995.3
p10845	AL035610.1
p10846	AL035610.1
p10849	BACH1-IT1
p1085
p10851	BACH1-IT3
p10853	AF096876.1
p10857	PAXBP1-AS1
p10858	PAXBP1-AS1
p10859	AP000282.3
p10865	LINC00649
p10866	AP000318.2
p10867	LINC00310
p10868	LINC00310
p10869	AP000318.2
p10872	AF015262.2
p10873	AP000688.8
p10874	AP000688.11
p10876	AP000692.9
p10877	AP000695.6
p10879	AP000695.4
p1088
p10880	AP000704.5
p10881	AP001429.1
p10883	DSCR9
p10884	DSCR9
p10885	AP001432.14
p10887	DSCR10
p10891	AF064860.5
p10893	AF064860.7
p10896	ZNF295-AS1
p10897	ZNF295-AS1
p109
p10903	AP001048.4
p10906	AP001057.1
p10907	AP001059.5
p10909	AP001062.9
p10911	TSPEAR-AS1
p10912	TSPEAR-AS1
p10914	ITGB2-AS1
p10918	BX322557.10
p10919	LINC00205
p1092	VAV3-AS1
p10928	MCM3AP-AS1
p1093
p10930	MCM3AP-AS1
p10931	MCM3AP-AS1
p10932	AP001469.7
p10933	DIP2A-IT1
p10934	LA16c-83F12.6
p10936	ANKRD62P1-PARP4P3
p10939	CECR3
p10941	XXbac-B476C20.14
p10942	XXbac-B476C20.13
p10944
p10945
p10946
p10947
p10948
p1095	NBPF5P
p10950	XXbac-B33L19.4
p10952	XXbac-B33L19.6
p10955
p10956	KB-1592A4.15
p10958	FAM230C
p10962	AP000345.4
p10963	LL22NC03-N27C7.1
p10965	ADORA2A-AS1
p10966	CTA-221G9.11
p10972	CTA-407F11.7
p10981	CTA-796E4.4
p10984	CTA-373H7.7
p10987	CTA-929C8.7
p10992	CTA-747E2.10
p10994	RFPL1-AS1
p1100
p11001	CTA-85E5.10
p11002	CTA-85E5.10
p11005
p11006
p11007	RNF185-AS1
p11008
p11010
p11012
p11013	LARGE-IT1
p11014	LL22NC03-13G6.2
p11015
p11019	CTA-714B7.5
p11026
p11028
p11029
p11030
p11033
p11034	APOBEC3B-AS1
p11035
p1104
p11040
p11042
p11045
p11046
p11048
p11049	CTA-217C2.1
p11051	CTA-941F9.9
p11053
p11054
p11055	CTA-29F11.1
p11057	CTA-280A3__B.2
p11058	LL22NC03-121E8.4
p1106
p11060
p11063
p11064
p11065	LA16c-4G1.3
p11067	LA16c-23H5.4
p11071	KB-7G2.9
p11073	TPTEP1
p11074	TPTEP1
p11075
p11076	CECR7
p11077	CECR7
p11081	XXbac-B476C20.17
p11082
p11086	DGCR5
p11087	DGCR5
p11089
p11091
p11094	TMEM191A
p11095	TMEM191A
p11096	TMEM191A
p11097
p11098	XXbac-B135H6.15
p11099	THAP7-AS1
p1110	LAMTOR5-AS1
p11101	FAM230B
p11103	TMEM191C
p11105	TMEM191C
p11106	LL22NC03-86G7.1
p11107	LL22NC03-86G7.1
p11109	LL22NC03-2H8.4
p1111	LAMTOR5-AS1
p11110	AP000343.2
p11111	AP000344.3
p11115	KB-318B8.7
p11116	AP000355.2
p11118	CTA-221G9.7
p11120	CTA-445C9.14
p11122	MIAT
p11125	MIAT
p1113	LAMTOR5-AS1
p11130	CTA-211A9.5
p11131	CTA-211A9.5
p11133	CTA-211A9.5
p11134	CTA-211A9.5
p11135	CTA-211A9.5
p11136	CTA-211A9.5
p11137	CTA-211A9.5
p11140
p11144	CTA-929C8.8
p11145
p11147	TTC28-AS1
p11148	TTC28-AS1
p11149	TTC28-AS1
p11150	TTC28-AS1
p11151	TTC28-AS1
p11152	TTC28-AS1
p11153	TTC28-AS1
p11155	TTC28-AS1
p11156	TTC28-AS1
p11157	TTC28-AS1
p11158	CTA-292E10.6
p11159	CTA-292E10.6
p1116
p11160	CTA-292E10.6
p11163	ZNRF3-IT1
p11164	CTA-984G1.5
p11165
p11167
p11168	MORC2-AS1
p11170	TUG1
p11173
p11175
p11177	CTA-342B11.2
p11179
p1118	KCND3-AS1
p11180
p11182
p11184	LL22NC01-116C6.1
p11186
p11188	CTA-282F2.3
p11189	CTA-282F2.3
p1119
p11190	CTA-282F2.3
p11192	CTA-282F2.3
p11196
p112
p11200	LL22NC01-81G9.3
p11201
p11202
p11203
p11204
p11206
p11207
p11208
p1121
p11211
p11213
p11214
p11215
p11216
p11219	Z83851.3
p1122
p11220	Z83851.4
p11221	CTA-126B4.7
p11222	RNU12
p11225	Z82214.2
p11226	Z99756.1
p1123
p11230
p11231	CTA-397C4.2
p11236
p11239	XX-C283C717.1
p1124
p11242	CHL1-AS1
p11244	CNTN4-AS2
p11246
p11249	ITPR1-AS1
p11250	EGOT
p11252	BHLHE40-AS1
p11253
p11254
p11266	GRM7-AS1
p11269	LMCD1-AS1
p11270
p11272
p11274
p11275
p11276
p11277
p11278	SETD5-AS1
p11279	SETD5-AS1
p1128	AP4B1-AS1
p11280	SETD5-AS1
p11281	SETD5-AS1
p11282	SETD5-AS1
p11283	SETD5-AS1
p11284	SETD5-AS1
p11285	SETD5-AS1
p11286	SETD5-AS1
p11287	SETD5-AS1
p11288	SETD5-AS1
p11289	SETD5-AS1
p1129
p11291
p11292
p11293	ATP2B2-IT1
p11297	SLC6A1-AS1
p11300
p11306	FGD5-AS1
p11309	EAF1-AS1
p11310	EAF1-AS1
p11311	EAF1-AS1
p11312	EAF1-AS1
p11313	EAF1-AS1
p11317	LINC00691
p11319	THRB-IT1
p11322
p11323
p11324	RBMS3-AS3
p11325	RBMS3-AS2
p11326	RBMS3-AS2
p11327	RBMS3-AS1
p11328
p11334
p11335
p11336
p11337
p11338
p11339
p1134
p11340
p11342
p11343	ENTPD3-AS1
p11346	ENTPD3-AS1
p1135
p11350	VIPR1-AS1
p11351	VIPR1-AS1
p11353	VIPR1-AS1
p11354
p11355
p11356
p11359	SNRK-AS1
p1136
p11362
p11365	LIMD1-AS1
p11366	LIMD1-AS1
p11368
p11369
p1137
p11370
p11371
p11374
p11375	RHOA-IT1
p11378
p11379
p11380
p11381	U73167.7
p11384	GLYCTK-AS1
p11385	GLYCTK-AS1
p11386	DCP1A
p11389
p11390
p11393	FLNB-AS1
p11394	FLNB-AS1
p11397
p11398	PTPRG-AS1
p11399	PTPRG-AS1
p11400	PTPRG-AS1
p11402	PTPRG-AS1
p11404
p11405
p11406	MAGI1-IT1
p11410	FOXP1-IT1
p11412
p11415
p1142
p11437
p11439
p1144	AL358175.2
p11440
p11442
p1146	AL583842.3
p11462
p1147	AL583842.3
p11475
p11476
p11477
p11479
p1148	BX571672.1
p11482	ARHGAP31-AS1
p11484
p11485
p11486
p11487
p11488
p11489
p1149	BX571672.1
p11490
p11491
p11494
p11495
p11496
p11498
p11499
p1150	BX571672.1
p11502
p11503
p11504
p11505
p11508
p11509
p1151	BX571672.1
p11513
p11517
p11518
p11519
p1152	BX571672.1
p11520	IL20RB-AS1
p11523
p1153	BX571672.4
p11531	ATP1B3-AS1
p11532
p11535
p11536
p11537
p1154	BX571672.3
p11544	WWTR1-IT1
p1155	BX004987.3
p11550
p11555	ARHGEF26-AS1
p11557
p11562	KCNAB1-AS2
p11563	KCNAB1-AS1
p11568
p11569
p1157	BX004987.3
p11574
p11576	IQCJ-SCHIP1-AS1
p11577	IQCJ-SCHIP1-AS1
p1159	BX004987.5
p11594
p11595
p11596
p11597	TERC
p11598
p11599
p1160	BX004987.5
p11601
p11602
p11609	NLGN1-AS1
p1161	BX004987.5
p1162	BX004987.5
p11624
p11625
p1163	BX004987.5
p11634
p11638	YEATS2-AS1
p11641
p11649
p1165	BX284650.2
p11650
p11652
p11653	ADIPOQ-AS1
p11656
p1166	BX284650.2
p11660	LPP-AS1
p11661	TPRG1-AS1
p11665
p11672
p11675
p1168
p11683
p11685
p1169
p11690
p11692
p11695
p11698
p11699
p117
p11701	LMLN-AS1
p11703
p11704
p11705
p1171	SEC22B
p11715	LINC00312
p11720
p11721	PRRT3-AS1
p11722
p11723	GHRLOS
p11725	LINC00620
p11726	LINC00620
p11727
p11728	SH3BP5-AS1
p11733
p1174
p11748
p1175
p11750	SGOL1-AS1
p11754	ZNF385D-AS1
p11759
p1176
p11764	LINC00693
p11765	LINC00693
p11766	LINC00693
p11768
p11770	OSBPL10-AS1
p11771	OSBPL10-AS1
p11774	OSBPL10-AS1
p11779
p11780	HHATL-AS1
p11786
p11788	KIF9-AS1
p11789
p11795	CTD-2330K9.2
p11798	SLC38A3
p11800	SEMA3B
p11801	SEMA3B
p11802	SEMA3B
p11803	SEMA3B
p11804	SEMA3B
p11815	ARHGEF3-AS1
p11816
p11819
p11820
p11825	LINC00698
p11826	THOC7-AS1
p11827	PSMD6-AS2
p11828
p1183	XXyac-YX155B6.5
p11831
p11832	ADAMTS9-AS1
p11833	ADAMTS9-AS1
p11835	ADAMTS9-AS1
p11836	ADAMTS9-AS1
p11837	ADAMTS9-AS1
p11838	ADAMTS9-AS1
p11839	ADAMTS9-AS1
p1184
p11840	ADAMTS9-AS1
p11841	ADAMTS9-AS1
p11842	ADAMTS9-AS2
p11843	ADAMTS9-AS2
p11844	ADAMTS9-AS2
p11845	ADAMTS9-AS2
p11849
p11851
p11852	CTD-2013N24.2
p11853	CTD-2013N24.2
p11854	CTD-2013N24.2
p11855	CTD-2013N24.2
p11856	CTD-2013N24.2
p11857	CTD-2013N24.2
p11858	CTD-2013N24.2
p11860	CTD-2013N24.2
p11864	FOXP1-AS1
p11866
p11869
p1188
p11883
p11889
p1189
p11893
p11895
p11896
p11897
p11899
p119
p1190
p11909
p1191
p11910
p11911
p11918	ZBTB20-AS1
p11919	ZBTB20-AS1
p1192
p11920	ZBTB20-AS1
p11922	ZBTB20-AS1
p11923
p11924	ZBTB20-AS2
p11925	ZBTB20-AS3
p11926	ZBTB20-AS4
p11927
p1193
p11939
p1194
p11940
p11943	MYLK-AS1
p11944	MYLK-AS2
p11945	MYLK-AS2
p11946
p11947	ITGB5-AS1
p11948
p11949
p1195
p11950
p11953
p11955
p11956	RUVBL1-AS1
p11958
p11959
p11960
p11963	H1FX-AS1
p11964
p11965
p11966
p11975
p11976
p11977
p11978
p1198	LINC00568
p11980
p11982
p11983
p11984	RASA2-IT1
p11987
p1199
p11990
p11998	SLC9A9-AS2
p120
p1200
p12004
p12008	ZIC4-AS1
p12009
p1201
p12011
p12015
p12016	HLTF-AS1
p12017
p1202
p12020	WWTR1-AS1
p12021	WWTR1-AS1
p12025
p12030
p12031
p12033	SIAH2-AS1
p12035
p12039
p12040
p12042
p12048	PLCH1-AS2
p1205
p12051
p12054
p12055
p12058
p12059
p1206
p12062
p12069
p1207
p12077
p12079
p12081
p12082
p12089	TBL1XR1-AS1
p1209
p12092	LINC00578
p12099	KCNMB2-IT1
p1210	AL450992.2
p12100	KCNMB2-IT1
p12102
p12103
p12104
p12106	PEX5L-AS1
p12111	SOX2-OT
p1212	FLG-AS1
p12120	SOX2-OT
p12122	SOX2-OT
p12127	SOX2-OT
p1213	FLG-AS1
p12130	SOX2-OT
p12131	SOX2-OT
p12132	SOX2-OT
p12135
p12143	MCCC1-AS1
p12144	KLHL6-AS1
p12145	ABCC5-AS1
p12148	EHHADH-AS1
p12149	ETV5-AS1
p1215	FLG-AS1
p12150
p12155
p12158
p12162
p12168	ATP13A4-AS1
p12169	ATP13A4-AS1
p12172
p12176	TMEM44-AS1
p12177
p12182
p12186	XXYLT1-AS2
p12187
p12189
p12190
p12191
p12192
p12193
p12194
p12195
p12196
p12197
p12198
p12199
p122
p1220	BX470102.3
p12200
p12202
p12203
p12204	TM4SF19-AS1
p12208	UBXN7-AS1
p12209
p1221
p12210	NCBP2-AS1
p12211
p12215
p12217
p12218
p12220
p12222
p12223
p12224
p12225
p1223
p12231	STX18-IT1
p12232
p12233
p12234
p1224
p12240
p12241
p12244
p12245
p12247
p12249
p1225
p12250
p12251
p12253
p12254
p12258
p12261
p12264
p1227
p12270
p12272
p12277
p12279
p1228	ASH1L-AS1
p1229	ASH1L-AS1
p12292
p12296
p12297
p12298	OCIAD1-AS1
p123
p1230	ASH1L-AS1
p12302	SRD5A3-AS1
p12303	SRD5A3-AS1
p12304	SRD5A3-AS1
p12305	SRD5A3-AS1
p12306
p12307
p12308
p12317
p12319
p12327
p12330
p12332
p12344
p12350	THAP9-AS1
p12351	THAP9-AS1
p12352	THAP9-AS1
p12353	THAP9-AS1
p12354	THAP9-AS1
p12355	THAP9-AS1
p12356	THAP9-AS1
p12357	THAP9-AS1
p12358
p1236	KIRREL-IT1
p12363
p12364
p12365
p12372
p12379
p1238
p12389
p12391	TET2-AS1
p12396
p12397
p12398
p12399
p124
p1240
p12400
p12404	SEC24B-AS1
p12406
p12408
p1241
p12411
p12414
p12418
p1242
p12426
p12428
p12429
p12431
p12438
p1244
p12441
p12442
p12444
p12451
p12458
p12459
p12468
p12469
p1247
p12475
p12476
p12477
p12479
p12482	HHIP-AS1
p12484
p12485
p12486
p12502
p12504
p12505
p1251
p12511
p12515
p12519
p1252
p12525
p12526
p12532
p12535
p12537
p1254
p12540
p12541
p12544
p12550
p12552
p12557
p12558
p1256
p12560
p1257
p12572
p12574	AF146191.4
p12577	ZNF718
p12578	ZNF718
p12579	ZNF718
p12580
p12582	CTBP1-AS1
p12583	CTBP1-AS1
p12584	CTBP1-AS1
p12585	CTBP1-AS1
p12586	CTBP1-AS1
p12587	CTBP1-AS1
p12589
p12590	SCARNA22
p12593
p12596	NOP14-AS1
p12597	NOP14-AS1
p12598	NOP14-AS1
p12599	NOP14-AS1
p126	SNHG12
p12602
p12604
p12605
p12612
p12614
p12615
p12616
p12621
p12632
p12636	TAPT1-AS1
p12637	TAPT1-AS1
p12638
p12640
p12642	SLIT2-IT1
p1265
p12650
p12652
p12656
p12668
p12680
p12681
p12684
p12687
p12689
p127	SNHG12
p12701
p12702
p12707	DANCR
p12712
p12717	LNX1-AS2
p12728
p12729
p12730
p12731
p12734
p12736
p12743
p12746
p12749
p12758
p12767
p12768
p12769
p12772
p12773
p12774
p12775
p12776
p12777
p12778
p12779
p12781
p12782	GDEP
p12786	WDFY3-AS1
p1279
p12790	FAM13A-AS1
p12791
p12792
p12801
p12806
p12807
p12808
p12809
p12810
p12817
p1282
p12822
p12843
p12844
p12847
p12850
p12851
p12852
p12854
p12855
p12864
p12865
p12867
p12872
p12873
p12883
p12885
p12886	CTD-2012I17.1
p12888
p12889
p12895	SLC7A11-AS1
p12897	SLC7A11-AS1
p129
p12902	LINC00499
p12908
p12909
p1291
p12910
p12912
p12913
p12914
p12916
p12920
p1293
p12936
p12939
p12941
p12942
p12945
p12946
p12955
p12957
p12962
p12967
p12969
p1297	GS1-204I12.2
p12973
p12975
p12976
p12991
p12999
p13
p1300
p13000
p13003
p13004
p13007
p13013
p13014
p13015
p13017
p13022
p13029
p13030
p13037	CTD-2083E4.4
p1304
p13041	CTD-3080P12.3
p13042	CTD-3080P12.3
p13044
p1305
p13058	CTD-2161F6.1
p13065	CTD-2297D10.1
p13067	CTD-2324F15.2
p13080	CTD-2143L24.1
p13091	CTD-2165H16.4
p13092	CTD-2165H16.4
p13097	CTD-2350J17.1
p13100	CTD-2139B15.5
p13105
p13107
p13109	CTD-2074D8.1
p1311
p13112
p13114	CTD-2306M5.1
p13119	CTD-3007L5.1
p13124
p13128	CTD-2152M20.2
p13131	CTD-2066L21.2
p13132	CTD-2066L21.3
p13133	CTD-2066L21.3
p13134	CTD-2203K17.1
p13136	CTD-2024P10.1
p13137	CTD-2113L7.1
p13138	CTD-2353F22.1
p13139	CTD-2353F22.1
p13145	EGFLAM-AS2
p13148	CTD-2263F21.1
p13149	CTD-2263F21.1
p13150
p13151	CTD-2127H9.1
p13152	CTD-2127H9.1
p13153	CTD-2201E18.3
p13155
p13159
p1316
p13160
p13161
p13162
p13163
p13164
p13167
p13169	CTD-2314G24.2
p13172	CTD-2175A23.1
p13173	CTD-2175A23.1
p13179
p13192	CTD-2033C11.1
p13193
p132
p13200
p13208	CTC-498J12.1
p13209	CTC-498J12.3
p13212
p13214
p13221
p13224	CTD-2275D24.4
p13228
p13229
p1323
p13232	CTC-235G5.3
p13235	CTD-2384B11.2
p13238	CTD-2037K23.2
p13239	CTC-431G16.2
p13242	CTC-325J23.3
p13243	CTC-325J23.2
p13246	CTC-281B15.1
p13247	CTC-281B15.1
p13248	CTC-281B15.1
p13251	ATG10-AS1
p13252	CTD-2015A6.1
p13255	CTD-2227C6.3
p13257	VCAN-AS1
p13258	VCAN-AS1
p1327
p13273	LINC00461
p1328
p13286
p13290
p13292	CTC-458G6.2
p13294
p13295
p13296
p13297
p13298
p1330
p13305	CTC-506B8.1
p13313	CTD-2001C12.1
p13315	LINC00491
p13318	LINC00491
p1332
p1333
p13332	CTC-254B4.1
p13333	CTC-254B4.1
p13334	CTD-2197I11.1
p13338
p1334
p13343
p13345	CTC-428G20.3
p13346	CTC-505O3.3
p13347	CTC-339F2.2
p1335
p13350	CTD-2281M20.1
p13351	CTD-2281M20.1
p13353	CTB-161M19.4
p13356	CTC-552D5.1
p13360	CTD-2280E9.1
p13367
p13368
p13369
p1337	KDM5B-AS1
p13377
p13379
p13380
p13381
p13385	CTC-228N24.3
p13386	CTC-228N24.3
p13387	CTC-228N24.3
p13388	CTC-228N24.3
p13389	CTC-228N24.3
p13390	CTC-228N24.3
p13391	CTC-228N24.3
p13392	CTC-228N24.3
p13393
p13395	CTC-575N7.1
p13396
p13397
p13399
p13401
p13402
p13403
p13404
p13405
p13406
p13407
p13412	CTC-349C3.2
p13418
p13419
p13420
p13421
p13422	CTB-43P18.1
p13423	CTD-3224K15.2
p13425	CTB-35F21.3
p13426	CTB-131B5.4
p13428	CTB-131B5.4
p13429	CTB-131B5.4
p13430	CTC-329D1.3
p13432
p13433	ARHGAP26-AS1
p13435	CTC-367F4.1
p13437	CTC-359M8.1
p1344
p13440	PPP2R2B-IT1
p13441	CTC-255N20.1
p13442
p13444
p13446
p13448	CTB-89H12.4
p13449	CTB-89H12.4
p1345
p13450
p13451
p13454	CTC-345K18.2
p13455	CTB-17P3.4
p1346
p13462	CTB-157D17.1
p13463	CTB-157D17.1
p13464	CTB-157D17.1
p13467	CTC-340I23.2
p13470	CTB-109A12.1
p13472	CTB-47B11.3
p13473	CTB-47B11.3
p13476	CTC-436K13.6
p13478
p13481	CTB-127C13.1
p13489
p13515	MIR4454
p13516	MIR4454
p13519	CTB-79E8.2
p13520	CTC-308K20.1
p13521	CTC-308K20.1
p13522	CTC-308K20.1
p13526	CTB-43E15.3
p13528	CTB-43E15.4
p1353
p13532	CTC-281M20.1
p13533
p13540	PRR7-AS1
p13542	PRR7-AS1
p13548
p1355
p13550
p13553	CTC-338M12.1
p13554	CTC-338M12.7
p13557	CTD-2228K2.7
p13560
p13562	CTD-2194D22.1
p13565
p13566
p13567
p13569
p13583	CTD-2195M18.1
p13592
p13594
p13596
p13598	CTD-2201E9.4
p13600	CTD-2001E22.2
p13601	CTD-2001E22.2
p1361	MIR205HG
p13613
p13616	CTD-2139B15.2
p1362	LINC00467
p13620
p13625
p1363	LINC00467
p13632
p13636	CTD-2118P12.1
p13638
p13644	NADKD1-AS1
p13650	LIFR-AS1
p13655	OXCT1-AS1
p13656	OXCT1-AS1
p13658	CTD-2035E11.3
p13659	CTD-2035E11.3
p13660
p13661
p13662
p13664	CTD-2636A23.2
p13665
p13666
p13667
p13671
p13674	CTD-2089N3.3
p13682
p13683	CTD-2031P19.5
p13685	CTD-2227I18.1
p13687
p13688	CTD-2023N9.1
p13692	CTD-2254N19.1
p13695
p13701	CTD-2187J20.1
p13704
p13709
p13710
p13711
p13713
p13714
p13716
p13717
p13722	CTC-564N23.2
p13723	ZBED3-AS1
p13725	ZBED3-AS1
p13726	ZBED3-AS1
p13727	ZBED3-AS1
p13728	ZBED3-AS1
p13729	ZBED3-AS1
p13730	ZBED3-AS1
p13731	ZBED3-AS1
p13733	CTC-458I2.2
p13734	CTD-2249K22.1
p13735	ATG10-IT1
p13736	CTD-2218K11.2
p13737	CTD-2269F5.1
p13738	CTD-2269F5.1
p13739	CTD-2269F5.1
p13740	CTD-2269F5.1
p13741	CTD-2269F5.1
p13750
p13752	TMEM161B-AS1
p13754	TMEM161B-AS1
p13755	TMEM161B-AS1
p13756	TMEM161B-AS1
p13757	TMEM161B-AS1
p13758	TMEM161B-AS1
p13759	TMEM161B-AS1
p13763	CTC-467M3.2
p13765	CTC-454M9.1
p13767	CTC-454M9.1
p13768	CTC-454M9.1
p13769	CTC-454M9.1
p1377
p13771	CTC-454M9.1
p13772	CTC-454M9.1
p13773	CTC-454M9.1
p13774	CTC-454M9.1
p13775	CTC-454M9.1
p13776	CTC-454M9.1
p13782	CTD-2061E19.6
p13784
p13789	CTC-484P3.3
p1379
p13794	CTD-2337A12.1
p13795	CTD-2337A12.1
p13796
p13797
p13800
p13804	CTD-2007H13.3
p13811
p13815	STARD4-AS1
p13816	STARD4-AS1
p13820	EPB41L4A-AS1
p13821	EPB41L4A-AS1
p13824	CTC-459M5.2
p13825	CTC-459M5.2
p13826
p13830	CTC-487M23.5
p13835	CTC-313D10.1
p13836	CTC-428G20.2
p13837
p13838
p13839
p13841	CTB-118N6.3
p13842	CTB-118N6.3
p13843	CTB-118N6.3
p13844	CTB-118N6.3
p13845	CTB-118N6.3
p13846	CTB-118N6.3
p13852
p13854	CTD-2334D19.1
p13858
p13863
p13864
p13867
p13871
p13874
p13875
p13883
p13884	P4HA2-AS1
p13885
p13886	CTB-49A3.2
p13888	CTB-49A3.5
p13891	CTD-2131I18.1
p13893
p13894
p13895	CTC-349C3.1
p13896	CTC-349C3.1
p13898	CTC-349C3.1
p13899	CTC-203F4.2
p139
p13913	CTB-46B19.2
p13914	CTB-46B19.2
p13915	CTB-35F21.1
p13917	CTB-131B5.5
p13918	CTB-131B5.2
p13919	CTD-2024I7.13
p13920
p13921
p13923
p13924
p13925
p1393
p13932	CTB-73N10.1
p13933	CTB-73N10.1
p13934
p13939	CTD-2283N19.1
p13940	CTC-529P8.1
p13944	CTC-529P8.1
p13946	MIR143HG
p13947	MIR143HG
p13948	MIR143HG
p13949
p13950	MIR143HG
p13951	MIR143HG
p13952	MIR143HG
p13953	MIR143HG
p13955	CTB-113P19.1
p1396
p13966	CTC-436K13.2
p13970	CTD-2363C16.1
p13971	CTD-2363C16.2
p13972
p13973
p13974
p13975	CTB-11I22.1
p1398
p13981	CTC-529G1.1
p13985	CTC-340A15.2
p13990	CTC-340A15.2
p13995	CTB-78F1.2
p13997	CTC-558O2.1
p13999	CTB-174D11.2
p1400
p14000	CTB-174D11.1
p14001	CTB-174D11.1
p14002	CTB-174D11.1
p14003	CTB-174D11.1
p14004	CTB-174D11.1
p14005	CTB-174D11.1
p14006	CTB-174D11.1
p14008	CTB-174D11.1
p1401
p14010	CTB-114C7.3
p14011	CTB-114C7.3
p14013	CTD-2270F17.1
p14016
p1402
p14021	CTB-33O18.1
p14022	CTB-33O18.2
p14023	CTB-33O18.3
p1403
p14038
p14041	ZNF346-IT1
p14042
p14043
p14046
p14049
p1405
p14055
p14057	CTB-129O4.1
p14058	CTC-573N18.1
p14060	LINC00847
p14061	CTC-338M12.5
p14062	CTC-338M12.5
p14063	CTC-338M12.6
p14066	CTC-338M12.4
p14068	CTC-338M12.3
p14069	CTC-338M12.9
p14070	LINC00266-3
p14073
p14075
p14076
p14079
p1408
p14081
p14084
p14088
p14089
p1409
p14093
p141
p14106
p14110
p1412
p14125
p14128
p14130
p14136	HLA-F-AS1
p14138	ZNRD1-AS1
p14139	ZNRD1-AS1
p1414	ITPKB-AS1
p14140	ZNRD1-AS1
p14141	HCG18
p14142	HCG18
p14143	HCG18
p14144	HCG18
p14145	HCG18
p14146	HCG18
p14147	HCG18
p14148	HCG18
p14149	HCG18
p1415
p14150	HCG18
p14155	C4A-AS1
p14156	XXbac-BPG181M17.6
p14157	LINC00336
p14160
p14161
p14162
p14163
p14168
p1417	CTD-2090I13.1
p14172
p14175
p14176
p14177
p14178
p14179
p14180
p14181
p14184
p14185
p14186
p14188
p14198
p142
p1420
p14200
p14202	MLIP-AS1
p14207	MLIP-AS1
p14208
p14209
p1421
p14211
p14212
p14213
p14214
p14215
p14220
p14222
p14223
p14225
p14226
p14228
p14229
p14231
p14232
p14233
p14234
p14235
p14236
p14237
p14238
p14239
p14240	LINC00472
p14241	LINC00472
p14242	LINC00472
p14243	LINC00472
p14244	LINC00472
p14245	LINC00472
p14249
p14250
p14256
p14258
p1426	DISC1-IT1
p14260
p14261
p14262
p14263
p14265
p14268	SNHG5
p14272
p14278	UFL1-AS1
p14280	LINC00577
p14285
p14286
p14288	ARMC2-AS1
p14290	REV3L-IT1
p14291
p14292
p14293
p14294
p143
p14301
p14302
p14305
p14306
p14307
p14309
p14311
p14313
p14314
p14316
p14317
p1432
p14327
p1433	LINC00184
p14334
p14340
p14344
p14345
p14348
p14349
p14352
p14353
p14355
p14356
p14357
p14358
p14366	STXBP5-AS1
p14371
p14372
p14375
p14376
p14378
p14386
p14390
p14392
p14393
p14395
p14398
p14399
p14403
p14411
p14413
p14418	LINC00473
p14419
p14420
p14432
p14433
p14435
p14436
p14443
p14444
p14445
p14446
p14447
p14448
p14449
p14450
p14451
p14452
p14455
p14456
p14457
p14458
p14462
p14464
p14465
p14466
p1447
p14472
p1448
p14482	GFOD1-AS1
p14486
p14487	E2F3-IT1
p14488	LINC00340
p1449
p14492
p14493
p14494
p14495	CTA-14H9.5
p145
p14504	XXbac-BPG13B8.10
p14506	HCG9
p14509	MDC1-AS1
p14510	HCG20
p14511	HCG20
p14515	HCP5
p14517	HCP5
p14518	HCP5
p14519	HCP5
p14520	DDX39B-AS1
p14521	DDX39B-AS1
p14522	C6orf47-AS1
p14523	EHMT2-AS1
p14526	HLA-DQB1-AS1
p14529	XXbac-BPG246D15.8
p14530	XXbac-BPG246D15.8
p14533	HCG25
p14534	HCG25
p14538
p14539
p14540
p14544	BTBD9-AS1
p14546
p14547
p14549
p1455
p14550
p14552
p14555
p1456
p14563
p14564
p1457
p14571	PRIM2
p14572
p14574	PRIM2
p14575
p14576	XXbac-BPG55C20.7
p14577
p1458
p14583
p14585
p14587
p14589
p14591
p14593
[truncated: 17,431 more rows]
